# Supplementary material for: Molecular adaptations specific to extreme halophilic archaea could promote high perchlorate tolerance
Source: Appl Environ Microbiol. 2025 May 9;91(6):e00512-25. doi: 10.1128/aem.00512-25 (PMC12175516; doi:10.1128/aem.00512-25)
Supplement: Data Set S1 — Transcriptomic data. [file aem.00512-25-s0001.xlsx]

## Sheet: Legend
Data S1. Expression level of H. volcanii genes under tested conditions. The effect of three different treatments was analysed: YPC medium (control), 350 mM NaClO4 and 350 mM NaCl (saline control). Comparison between NaCl and control was used to study the effects of salinity (S), NaClO4 and control for the effects of perchlorate and salinity (PS), and NaClO4 and saline control for the effects of p…

## Sheet: All data
			NaCl vs Control		NaClO4 vs Control		NaClO4 vs NaCl
	Gene ID	Gene name	FC	p-adj value	FC	p-adj value	FC	p-adj value	Locus	Gene description	Accesion number	Superfamily ID	Superfamily name	Description	Domain ID	Domain name	Domain description	COG ID	COG Category	COG ID description	KO	KO name	KO description
	HVO_1587	HVO_1587	-37.9258	0.123369	1.24095	0.306156	47.0641	0.128155	Chromosome:1458483-1459191	AMP-binding protein	WP_004041473.1	cl35603	PRK07656 superfamily		cl35603	PRK07656 superfamily	long-chain-fatty-acid--CoA ligase; Validated	COG0318	IQ	Acyl-CoA synthetase (AMP-forming)/AMP-acid ligase II
	HVO_0342	crcB1	-20.7809	0.246709	1.12538	0.761848	23.3864	0.238336	Chromosome:310561-311250	chromosome condensation protein CrcB	WP_004044579.1	cl09114	CRCB superfamily		cl09114	CRCB superfamily	CrcB-like protein, Camphor Resistance (CrcB); CRCB is a family of bacterial integral membrane proteins with four TMs.. Over expression in E. coli also leads to camphor resistance.	COG0239	DP	Fluoride ion exporter CrcB/FEX, affects chromosome condensation	K06199	crcB, FEX	fluoride exporter
	HVO_0802	HVO_0802	-22.09	0.221036	-1.29835	0.450103	17.0139	0.225909	Chromosome:721978-722581	hypothetical protein	WP_004044134.1	cl00686	NfeD superfamily		cl00686	NfeD superfamily	NfeD-like C-terminal, partner-binding; NfeD-like proteins are widely distributed throughout prokaryotes and are frequently associated with genes encoding stomatin-like proteins (slipins). There appear to be three major groups: an ancestral group with only an N-terminal serine protease domain and this C-terminal beta sheet-rich domain which is structurally very similar to the OB-fold domain, assoc…	COG1585	O	Membrane protein implicated in regulation of membrane protease activity
	HVO_1100	dapB	-12.473	0.2464	1.27401	0.722288	15.8908	0.249841	Chromosome:1002830-1006589	4-hydroxy-tetrahydrodipicolinate reductase	WP_004043838.1	cl29298	DapB_C superfamily		PRK00048	PRK00048	dihydrodipicolinate reductase; Provisional	COG0289	E	Dihydrodipicolinate reductase	K00215	dapB	4-hydroxy-tetrahydrodipicolinate reductase [EC:1.17.1.8]
	HVO_0539	HVO_0539	-11.571	0.380833	1.30996	0.565427	15.1575	0.38387	Chromosome:468629-469891	hypothetical protein	WP_049914900.1
	HVO_1948	HVO_1948	-13.5434	0.253317	1.09277	0.851767	14.7999	0.25558	Chromosome:1798127-1799209	NUDIX hydrolase	WP_004041828.1	cl00447	Nudix_Hydrolase superfamily		cd03424	ADPRase_NUDT5	ADP-ribose pyrophosphatase (ADPRase) catalyzes the hydrolysis of ADP-ribose and a variety of additional ADP-sugar conjugates to AMP and ribose-5-phosphate. Like other members of the Nudix hydrolase superfamily, it requires a divalent cation, such as Mg2+, for its activity. It also contains a highly conserved 23-residue Nudix motif (GX5EX7REUXEEXGU, where U = I, L or V) which functions as a metal …	COG0494	V	8-oxo-dGTP pyrophosphatase MutT and related house-cleaning NTP pyrophosphohydrolases, NUDIX family	K01515	nudF	ADP-ribose pyrophosphatase [EC:3.6.1.13]
	HVO_1122	HVO_1122	-10.6567	0.142505	1.35484	0.460731	14.4381	0.143108	Chromosome:1022942-1023128	hypothetical protein	WP_004043815.1
	HVO_A0337	dppC7	-8.80643	0.328739	1.5745	0.233065	13.8657	0.289191	pHV4:346746-350755	ABC transporter permease	WP_004043250.1	cl34159	DppC superfamily		COG1173	DppC	ABC-type dipeptide/oligopeptide/nickel transport system, permease component [Amino acid transport and metabolism, Inorganic ion transport and metabolism]; ABC-type dipeptide/oligopeptide/nickel transport systems, permease components [Amino acid transport and metabolism / Inorganic ion transport and metabolism].	COG1173	EP	ABC-type dipeptide/oligopeptide/nickel transport system, permease component	K02034	ABC.PE.P1	peptide/nickel transport system permease protein
	HVO_1229	HVO_1229	-28.703	0.221036	-2.19791	0.0194909	13.0593	0.227196	Chromosome:1121445-1121583	hypothetical protein
	HVO_0323	HVO_0323	-11.8023	0.0245331	1.05259	0.893106	12.423	0.0192951	Chromosome:293253-293391	hypothetical protein
	HVO_0961	lppD	-14.1793	0.140225	-1.1716	0.723073	12.1025	0.143587	Chromosome:869186-869798	NADH-dependent flavin oxidoreductase	WP_004043984.1	cl00019	Macro superfamily		cl00019	Macro superfamily	Macro domain, a high-affinity ADP-ribose binding module found in a variety of proteins as a stand-alone domain or in combination with other domains like in histone macroH2A and some PARPs (poly ADP-ribose polymerases). Some macro domains recognize poly ADP-ribose as a ligand. Previously identified as displaying an Appr-1"-p (ADP-ribose-1"-monophosphate) processing activity, the macro domain may p…	COG1902	C	2,4-dienoyl-CoA reductase or related NADH-dependent reductase, Old Yellow Enzyme (OYE) family
	HVO_1561	HVO_1561	-15.0837	0.221148	-1.3244	0.501094	11.3891	0.229387	Chromosome:1430024-1430198	hypothetical protein
	HVO_2910	HVO_2910	-7.60033	0.0542914	1.47965	0.239955	11.2459	0.032836	Chromosome:2746434-2747259	hypothetical protein	WP_004044729.1
	HVO_2021	HVO_2021	-3.87397	0.0258888	2.80359	0.000464565	10.861	0.000871533	Chromosome:1866806-1867007	hypothetical protein	WP_004041906.1
	HVO_2176	HVO_2176	-14.5166	0.140225	-1.33909	0.484237	10.8407	0.144977	Chromosome:2049251-2049452	hypothetical protein	WP_004042068.1
	HVO_2565	HVO_2565	-11.9659	0.000464565	-1.13252	0.312054	10.5658	0.000464565	Chromosome:2419452-2420295	hypothetical protein	WP_004042620.1	cl12077	Methyltrn_RNA_3 superfamily		pfam02598	Methyltrn_RNA_3	Putative RNA methyltransferase; This family has a TIM barrel-like fold with a deep C-terminal trefoil knot. The arrangement of its hydrophilic and hydrophobic surfaces are opposite to that of the classic TIM barrel proteins. It is likely to bind RNA, and may function as a methyltransferase.	COG2106	R	Predicted RNA methylase MTH1, SPOUT superfamily	K09142	K09142	uncharacterized protein
	HVO_1902	HVO_1902	-7.30933	0.143342	1.42412	0.462494	10.4093	0.131232	Chromosome:1750665-1751475	hypothetical protein	WP_004041783.1
	HVO_1942	HVO_1942	-6.11782	1	1.5282	0.475977	9.34924	0.271558	Chromosome:1791456-1794722	DUF58 domain-containing protein	WP_004041822.1	cl34343	YeaD2 superfamily		cl34343	YeaD2 superfamily	Uncharacterized conserved protein, DUF58 family, contains vWF domain [Function unknown]; Uncharacterized conserved protein (some members contain a von Willebrand factor type A (vWA) domain) [General function prediction only].	COG1721	S	Uncharacterized conserved protein, DUF58 family, contains vWF domain
	HVO_0341	HVO_0341	-6.26961	1	1.48638	0.445107	9.31901	0.146706	Chromosome:309491-310541	ATP-binding protein	WP_004044580.1	cl33869	YjgR superfamily		COG0433	YjgR	Archaeal DNA helicase HerA or a related bacterial ATPase, contains HAS-barrel and ATPase domains [Replication, recombination and repair]; HerA helicase [Replication, recombination, and repair].	COG0433	L	Archaeal DNA helicase HerA or a related bacterial ATPase, contains HAS-barrel and ATPase domains	K06915	K06915	uncharacterized protein
	HVO_0063	HVO_0063	-2.83345	0.127807	3.24391	0.0026061	9.19144	0.00891407	Chromosome:63369-63537	hypothetical protein
	HVO_2557	rpl29	-10.2214	0.442018	-1.12075	0.835018	9.12015	0.440068	Chromosome:2413524-2414901	50S ribosomal protein L29	WP_004042603.1	cl09943	Ribosomal_L29_HIP superfamily		PRK14549	PRK14549	50S ribosomal protein L29P; Provisional	COG0255	J	Ribosomal protein L29	K02904	RP-L29, rpmC	large subunit ribosomal protein L29
	HVO_B0367	HVO_B0367	-9.03702	0.229303	-1.00141	0.976705	9.02431	0.234028	pHV3:424233-424707	molybdopterin-dependent oxidoreductase	WP_004041167.1	cl00199	SO_family_Moco superfamily		cl00199	SO_family_Moco superfamily	Sulfite oxidase (SO) family, molybdopterin binding domain. This molybdopterin cofactor (Moco) binding domain is found in a variety of oxidoreductases, main members of this family are nitrate reductase (NR) and sulfite oxidase (SO). SO catalyzes the terminal reaction in the oxidative degradation of the sulfur-containing amino acids cysteine and methionine. Assimilatory NRs catalyze the reduction o…	COG2041	C	Periplasmic DMSO/TMAO reductase YedYZ, molybdopterin-dependent catalytic subunit
	HVO_1813	HVO_1813	-5.25784	0.0912053	1.68559	0.142769	8.86259	0.0407761	Chromosome:1677248-1677677	hypothetical protein	WP_013035651.1	cl34606	COG3413 superfamily		cl34606	COG3413 superfamily	Predicted DNA binding protein, contains HTH domain [General function prediction only]; Predicted DNA binding protein [General function prediction only].	COG3413	R	Predicted DNA binding protein, contains HTH domain
	HVO_1556	HVO_1556	-5.41796	0.0279241	1.63137	0.100705	8.83869	0.00967101	Chromosome:1425647-1425884	hypothetical protein	WP_004041434.1
	HVO_0328	HVO_0328	-8.71968	0.13544	1.00686	0.975983	8.77952	0.137945	Chromosome:297454-298345	NAD(P)-dependent oxidoreductase	WP_004044595.1	cl33882	WcaG superfamily		COG0451	WcaG	Nucleoside-diphosphate-sugar epimerase [Cell wall/membrane/envelope biogenesis]; Nucleoside-diphosphate-sugar epimerases [Cell envelope biogenesis, outer membrane / Carbohydrate transport and metabolism].	COG0451	M	Nucleoside-diphosphate-sugar epimerase
	HVO_1208	HVO_1208	-12.6531	0.0304063	-1.45351	0.196975	8.70523	0.0407761	Chromosome:1098738-1099401	hypothetical protein	WP_004043734.1
	HVO_1863	HVO_1863	-3.04601	0.000464565	2.81218	0.000464565	8.56594	0.000464565	Chromosome:1720492-1720738	hypothetical protein	WP_013035508.1
	HVO_1891	HVO_1891	-8.17098	0.389943	1.04763	0.923215	8.56019	0.395113	Chromosome:1743399-1743746	hypothetical protein
	HVO_1890	HVO_1890	-6.53937	0.335859	1.29684	0.711175	8.48051	0.340156	Chromosome:1743399-1743746	hypothetical protein
	HVO_A0295A	HVO_A0295A	-2.60291	1	3.16983	0.118134	8.2508	0.150948	pHV4:307181-308231	LLM class flavin-dependent oxidoreductase								COG2141	HR	Flavin-dependent oxidoreductase, luciferase family (includes alkanesulfonate monooxygenase SsuD and methylene tetrahydromethanopterin reductase)
	HVO_0031	HVO_0031	-4.89391	0.106725	1.648	0.190293	8.06517	0.0446893	Chromosome:30935-31106	hypothetical protein	WP_081442879.1
	HVO_A0216	HVO_A0216	-6.51493	0.0363772	1.23468	0.504344	8.04384	0.0239467	pHV4:222045-228387	N-acetyltransferase	WP_004043137.1	cl00160	LbetaH superfamily		cd03358	LbH_WxcM_N_like	WcxM-like, Left-handed parallel beta-Helix (LbH) N-terminal domain: This group is composed of Xanthomonas campestris WcxM and proteins with similarity to the WcxM N-terminal domain. WcxM is thought to be bifunctional, catalyzing both the isomerization and transacetylation reactions of keto-hexoses. It contains an N-terminal LbH domain responsible for the transacetylation function and a C-terminal…	COG0110	R	Acetyltransferase (isoleucine patch superfamily)
	HVO_0538	HVO_0538	-5.17074	0.459539	1.55421	0.303568	8.03641	0.439571	Chromosome:468629-469891	metal-dependent transcriptional regulator	WP_004044393.1	cl34227	MntR superfamily		COG1321	MntR	Mn-dependent transcriptional regulator, DtxR family [Transcription]; Mn-dependent transcriptional regulator [Transcription].	COG1321	K	Mn-dependent transcriptional regulator, DtxR family
	HVO_0776	HVO_0776	-8.93393	0.147197	-1.11473	0.860701	8.01445	0.150948	Chromosome:696078-696729	DNA-binding protein	WP_004044161.1	cl34606	COG3413 superfamily		cl34606	COG3413 superfamily	Predicted DNA binding protein, contains HTH domain [General function prediction only]; Predicted DNA binding protein [General function prediction only].	COG3413	R	Predicted DNA binding protein, contains HTH domain
	HVO_1070	HVO_1070	-6.09146	0.0546719	1.25584	0.581944	7.64989	0.0360338	Chromosome:977935-978274	winged helix-turn-helix transcriptional regulator	WP_004043868.1	cl21459	HTH superfamily		cd00090	HTH_ARSR	Arsenical Resistance Operon Repressor and similar prokaryotic, metal regulated homodimeric repressors. ARSR subfamily of helix-turn-helix bacterial transcription regulatory proteins (winged helix topology). Includes several proteins that appear to dissociate from DNA in the presence of metal ions.	COG0640	K	DNA-binding transcriptional regulator, ArsR family
	HVO_1648	cyaB	-8.14959	0.234291	-1.06814	0.922311	7.6297	0.2486	Chromosome:1510852-1511410	class IV adenylate cyclase	WP_004041539.1	cl11964	CYTH-like_Pase superfamily		COG1437	CyaB	Adenylate cyclase class IV, CYTH domain (includes archaeal enzymes of unknown function) [Signal transduction mechanisms, General function prediction only]; Adenylate cyclase, class 2 (thermophilic) [Nucleotide transport and metabolism].	COG1437	TR	Adenylate cyclase class IV, CYTH domain (includes archaeal enzymes of unknown function)	K05873	cyaB	adenylate cyclase, class 2 [EC:4.6.1.1]
	HVO_0772	HVO_0772	-2.92476	0.37049	2.594	0.151619	7.58682	0.145271	Chromosome:692659-692932	winged helix-turn-helix domain-containing protein	WP_004044165.1	cl21459	HTH superfamily		pfam13412	HTH_24	Winged helix-turn-helix DNA-binding; Winged helix-turn-helix DNA-binding.	COG1846	K	DNA-binding transcriptional regulator, MarR family
	HVO_2682	HVO_2682	-8.32187	0.147197	-1.10607	0.876983	7.52382	0.158271	Chromosome:2530044-2530257	dodecin domain-containing protein	WP_004042852.1	cl01328	Dodecin superfamily		pfam07311	Dodecin	Dodecin; Dodecin is a flavin-binding protein,found in several bacteria and few archaea and represents a stand-alone version of the SHS2 domain. It most closely resembles the SHS2 domains of FtsA and Rpb7p, and represents a single domain small-molecule binding form.	COG3360	R	Flavin-binding protein dodecin	K09165	K09165	dodecin
	HVO_A0476	HVO_A0476	-3.1282	1	2.39249	0.181236	7.4842	0.145399	pHV4:482201-483197	hypothetical protein	WP_004040831.1	cl17110	Erythro_esteras superfamily		cl17110	Erythro_esteras superfamily	Erythromycin esterase; This family includes erythromycin esterase enzymes that confer resistance to the erythromycin antibiotic.
	HVO_0825	hcpA	-9.08397	0.000464565	-1.22975	0.183717	7.38682	0.000464565	Chromosome:744740-745364	halocyanin domain-containing protein	WP_004044111.1	cl19115	Cupredoxin superfamily		cl19115	Cupredoxin superfamily	Cupredoxin superfamily; Cupredoxins contain type I copper centers and are involved in inter-molecular electron transfer reactions. Cupredoxins are blue copper proteins, having an intense blue color due to the presence of a mononuclear type 1 (T1) copper site. Structurally, the cupredoxin-like fold consists of a beta-sandwich with 7 strands in 2 beta-sheets, which is arranged in a Greek-key beta-b…	COG3794	C	Plastocyanin
	HVO_0197A	HVO_0197A	-4.70592	0.210642	1.55682	0.45009	7.32625	0.145399	Chromosome:178194-178344	small CPxCG-related zinc finger protein
	HVO_1415	HVO_1415	-6.62893	0.166175	1.10105	0.885442	7.29877	0.158462	Chromosome:1289457-1290150	HAD family hydrolase	WP_004043523.1	cl34060	YigB superfamily		COG1011	YigB	FMN phosphatase YigB, HAD superfamily [Coenzyme transport and metabolism]; Predicted hydrolase (HAD superfamily) [General function prediction only].	COG1011	H	FMN phosphatase YigB, HAD superfamily	K07025	K07025	putative hydrolase of the HAD superfamily
	HVO_0122	serA1	-5.45608	0.0105991	1.3356	0.304576	7.28714	0.00380865	Chromosome:114830-115805	D-2-hydroxyacid dehydrogenase	WP_004045234.1	cl21454	NADB_Rossmann superfamily		cd05300	2-Hacid_dh_1	Putative D-isomer specific 2-hydroxyacid dehydrogenase; 2-Hydroxyacid dehydrogenases catalyze the conversion of a wide variety of D-2-hydroxy acids to their corresponding keto acids. The general mechanism is (R)-lactate + acceptor to pyruvate + reduced acceptor. Formate/glycerate and related dehydrogenases of the D-specific 2-hydroxyacid dehydrogenase superfamily include groups such as formate de…	COG0111	HR	Phosphoglycerate dehydrogenase or related dehydrogenase
	HVO_1468	HVO_1468	-7.20944	0.0424106	1.00537	0.981428	7.24817	0.0340496	Chromosome:1338854-1339379	hypothetical protein	WP_004043467.1
	HVO_3000	ligN	-10.1445	0.0257214	-1.41553	0.294142	7.16655	1	Chromosome:2831154-2833254	NAD-dependent DNA ligase LigA	WP_004044909.1	cl32997	ligA superfamily		PRK14351	ligA	NAD-dependent DNA ligase LigA; Provisional	COG0272	L	NAD-dependent DNA ligase	K01972	E6.5.1.2, ligA, ligB	DNA ligase (NAD+) [EC:6.5.1.2]
	HVO_2792	udg2	-6.91357	0.0652787	1.03518	0.944522	7.15676	0.0555437	Chromosome:2625010-2625646	uracil-DNA glycosylase	WP_004043036.1	cl00483	UDG_like superfamily		cd10034	UDG_like_2	Uncharacterized subfamily of Uracil-DNA glycosylases; This is a subfamily of Uracil-DNA glycosylase superfamily. Uracil-DNA glycosylases (UDG) catalyze the removal of uracil from DNA to initiate DNA base excision repair pathway. Uracil in DNA can arise as a result of mis-incorporation of dUMP residues by DNA polymerase or deamination of cytosine. Uracil mispaired with guanine in DNA is one of the…	COG1573	L	Uracil-DNA glycosylase	K21929	udg	uracil-DNA glycosylase [EC:3.2.2.27]
	HVO_0470	thrC1	-9.78534	0.229303	-1.37574	0.565427	7.1128	1	Chromosome:419598-420702	pyridoxal-phosphate dependent enzyme	WP_004044452.1	cl00342	Trp-synth-beta_II superfamily		cl00342	Trp-synth-beta_II superfamily	Tryptophan synthase beta superfamily (fold type II); this family of pyridoxal phosphate (PLP)-dependent enzymes catalyzes beta-replacement and beta-elimination reactions. This CD corresponds to aminocyclopropane-1-carboxylate deaminase (ACCD), tryptophan synthase beta chain (Trp-synth_B), cystathionine beta-synthase (CBS), O-acetylserine sulfhydrylase (CS), serine dehydratase (Ser-dehyd), threoni…	COG0498	E	Threonine synthase	K01733	thrC	threonine synthase [EC:4.2.3.1]
	HVO_B0301	pucL2	-4.23857	0.220092	1.65799	0.405039	7.02749	0.145399	pHV3:347762-348269	2-oxo-4-hydroxy-4-carboxy-5-ureidoimidazoline decarboxylase	WP_004041239.1	cl01251	OHCU_decarbox superfamily		cl01251	OHCU_decarbox superfamily	OHCU decarboxylase; The proteins in this family are OHCU decarboxylase - enzymes of the purine catabolism that catalyze the conversion of OHCU into S(+)-allantoin. This is the third step of the conversion of uric acid (a purine derivative) to allantoin. Step one is catalyzed by urate oxidase (pfam01014) and step two is catalyzed by HIUases (pfam00576).	COG3195	F	2-oxo-4-hydroxy-4-carboxy--5-ureidoimidazoline (OHCU) decarboxylase	K13485	PRHOXNB, URAD	2-oxo-4-hydroxy-4-carboxy-5-ureidoimidazoline decarboxylase [EC:4.1.1.97]
	HVO_0687	HVO_0687	-8.24885	0.00840866	-1.17821	0.622345	7.00119	0.0105991	Chromosome:615743-617078	amidohydrolase	WP_004044248.1	cl14876	Zinc_peptidase_like superfamily		cl14876	Zinc_peptidase_like superfamily	Zinc peptidases M18, M20, M28, and M42; Zinc peptidases play vital roles in metabolic and signaling pathways throughout all kingdoms of life. This hierarchy contains zinc peptidases that correspond to the MH clan in the MEROPS database, which contains 4 families (M18, M20, M28, M42). The peptidase M20 family includes carboxypeptidases such as the glutamate carboxypeptidase from Pseudomonas, the t…	COG1473	R	Metal-dependent amidase/aminoacylase/carboxypeptidase
	HVO_1900	HVO_1900	-8.53497	0.0359196	-1.22073	0.622345	6.99171	0.0455625	Chromosome:1748800-1749190	hypothetical protein	WP_004062994.1	cl28905	PIN_SF superfamily		cd09879	PIN_VapC_AF0591-like	VapC-like PIN domain of Archaeoglobus fulgidus AF0591 protein and other similar archaeal homologs; PIN (PilT N terminus) domain of Archaeoglobus fulgidus AF0591 protein and other similar uncharacterized archaeal homologs are included in this family. This subgroup belongs to the VapC (virulence-associated protein C)-like family of the PIN domain nuclease superfamily. VapC is the PIN-domain ribonuc…	COG1412	J	rRNA-processing protein FCF1	K07158	K07158	uncharacterized protein
	HVO_2681	HVO_2681	-7.21944	0.05532	-1.03839	0.940542	6.95253	0.0666665	Chromosome:2529153-2529951	MarR family transcriptional regulator	WP_004042849.1	cl34811	COG4742 superfamily		cl34811	COG4742 superfamily	Predicted transcriptional regulator, contains HTH domain [Transcription]; Predicted transcriptional regulator [Transcription].	COG4742	K	Predicted transcriptional regulator, contains HTH domain
	HVO_2564	rpl3	-7.68217	0.000464565	-1.10631	0.430972	6.94394	0.000464565	Chromosome:2418431-2419448	50S ribosomal protein L3	WP_004042618.1	cl00324	RplC superfamily		PRK04231	rpl3p	50S ribosomal protein L3P; Reviewed	COG0087	J	Ribosomal protein L3	K02906	RP-L3, MRPL3, rplC	large subunit ribosomal protein L3
	HVO_0223	HVO_0223	-8.35415	0.298958	-1.21041	0.791162	6.9019	0.319803	Chromosome:202029-203306	hypothetical protein	WP_004045337.1	cl37250	VI_ClpV1 superfamily		cl37250	VI_ClpV1 superfamily	type VI secretion ATPase, ClpV1 family; Members of this protein family are homologs of ClpB, an ATPase associated with chaperone-related functions. These ClpB homologs, designated ClpV1, are a key component of the bacterial pathogenicity-associated type VI secretion system. [Protein fate, Protein and peptide secretion and trafficking, Cellular processes, Pathogenesis]
	HVO_0745	cetZ2	-5.29104	1	1.30196	1	6.88873	1	Chromosome:665969-667052	cell division protein	WP_004044192.1	cl10017	Tubulin_FtsZ_Cetz-like superfamily		cd02191	FtsZ_CetZ-like	Subfamily of FitZ and Cell-structure-related euryarchaeota tubulin/FtsZ homolog-like; FtsZ is a GTPase that is similar to the eukaryotic tubulins and is essential for cell division in prokaryotes. CetZ-like proteins are related to tubulin and FtsZ and co-exists with FtsZ in many archaea. However, a recent study found that Cetz proteins (formerly annotated FtsZ type 2) are not required for cell di…	COG0206	D	Cell division GTPase FtsZ	K22222	cetZ	tubulin-like protein CetZ
	HVO_1879	fadA3	-5.27644	0.0271771	1.27442	0.487401	6.72441	0.0129165	Chromosome:1734696-1735392	enoyl-CoA hydratase/isomerase family protein	WP_004041761.1	cl23717	crotonase-like superfamily		cd06558	crotonase-like	Crotonase/Enoyl-Coenzyme A (CoA) hydratase superfamily. This superfamily contains a diverse set of enzymes including enoyl-CoA hydratase, napthoate synthase, methylmalonyl-CoA decarboxylase, 3-hydoxybutyryl-CoA dehydratase, and dienoyl-CoA isomerase. Many of these play important roles in fatty acid metabolism. In addition to a conserved structural core and the formation of trimers (or dimers of t…	COG1024	I	Enoyl-CoA hydratase/carnithine racemase
	HVO_A0304	HVO_A0304	-4.88923	1	1.37445	1	6.72002	1	pHV4:317220-318993	hypothetical protein	WP_013035193.1	cl28953	Cpn60_TCP1 superfamily		pfam00118	Cpn60_TCP1	TCP-1/cpn60 chaperonin family; This family includes members from the HSP60 chaperone family and the TCP-1 (T-complex protein) family.	COG0459	O	Chaperonin GroEL (HSP60 family)
	HVO_0700	rps27e	-9.43885	0.00123099	-1.40891	0.144707	6.69939	0.00323352	Chromosome:628976-629171	30S ribosomal protein S27e	WP_004044235.1	cl00897	Ribosomal_S27e superfamily		PRK00415	rps27e	30S ribosomal protein S27e; Reviewed	COG2051	J	Ribosomal protein S27E	K02978	RP-S27e, RPS27	small subunit ribosomal protein S27e
	HVO_2722	rpl37e	-7.09032	0.200799	-1.08272	0.90966	6.54862	0.207163	Chromosome:2567776-2568180	50S ribosomal protein L37e	WP_004042936.1	cl00932	Ribosomal_L37e superfamily		PRK04179	rpl37e	50S ribosomal protein L37e; Reviewed	COG2126	J	Ribosomal protein L37E	K02922	RP-L37e, RPL37	large subunit ribosomal protein L37e
	HVO_1969	HVO_1969	-7.53196	0.0396053	-1.15342	0.728934	6.53013	0.0546719	Chromosome:1817247-1819327	TVP38/TMEM64 family protein	WP_004041848.1	cl00429	SNARE_assoc superfamily		COG0398	TVP38	Uncharacterized membrane protein YdjX, TVP38/TMEM64 family, SNARE-associated domain [Function unknown]; Uncharacterized conserved protein [Function unknown].	COG0398	S	Uncharacterized membrane protein YdjX, TVP38/TMEM64 family, SNARE-associated domain
	HVO_0358	hom1	-7.04842	0.115353	-1.08066	0.847861	6.52234	0.121277	Chromosome:325965-327485	homoserine dehydrogenase	WP_004044565.1	cl35458	PRK06270 superfamily		cl35458	PRK06270 superfamily	homoserine dehydrogenase; Provisional	COG0460	E	Homoserine dehydrogenase	K00003	hom	homoserine dehydrogenase [EC:1.1.1.3]
	HVO_2909	mptE	-4.60618	0.000464565	1.40853	0.0330167	6.48795	0.000464565	Chromosome:2745683-2746367	DUF115 domain-containing protein	WP_004044727.1	cl21552	TPK superfamily		cl21552	TPK superfamily	Thiamine pyrophosphokinase; Thiamine pyrophosphokinase (TPK, EC:2.7.6.2, also spelled thiamin pyrophosphokinase) catalyzes the transfer of a pyrophosphate group from ATP to vitamin B1 (thiamine) to form the coenzyme thiamine pyrophosphate (TPP). TPP is required for central metabolic functions, and thiamine deficiency is associated with potentially fatal human diseases. The structure of thiamine p…	COG1634	S	Uncharacterized Rossmann fold enzyme	K07142	mptE	2-amino-4-hydroxy-6-hydroxymethyldihydropteridine diphosphokinase [EC:2.7.6.3]
	HVO_1087	HVO_1087	-4.05838	0.0590062	1.56194	0.210638	6.33894	0.0219455	Chromosome:993046-993472	universal stress protein	WP_004043851.1	cl00292	AANH_like superfamily		pfam00582	Usp	Universal stress protein family; The universal stress protein UspA is a small cytoplasmic bacterial protein whose expression is enhanced when the cell is exposed to stress agents. UspA enhances the rate of cell survival during prolonged exposure to such conditions, and may provide a general "stress endurance" activity. The crystal structure of Haemophilus influenzae UspA reveals an alpha/beta fol…	COG0589	T	Nucleotide-binding universal stress protein, UspA family
	HVO_2645	moaB	-7.76127	0.153895	-1.23448	0.745273	6.28708	0.172364	Chromosome:2493528-2494113	molybdenum cofactor biosynthesis protein	WP_004042766.1	cl00451	MoCF_BD superfamily		cl00451	MoCF_BD superfamily	MoCF_BD: molybdenum cofactor (MoCF) binding domain (BD). This domain is found a variety of proteins involved in biosynthesis of molybdopterin cofactor, like MoaB, MogA, and MoeA. The domain is presumed to bind molybdopterin.	COG0521	H	Molybdopterin biosynthesis enzyme MoaB	K03638	moaB	molybdopterin adenylyltransferase [EC:2.7.7.75]
	HVO_2308	HVO_2308	-6.78745	0.150612	-1.09265	0.885229	6.21194	0.165991	Chromosome:2176948-2177616	LWR-salt protein	WP_004042201.1
	HVO_0200	HVO_0200	-8.30669	0.135474	-1.34646	0.592205	6.16926	0.158692	Chromosome:180123-180504	helix-turn-helix transcriptional regulator	WP_004045314.1	cl21459	HTH superfamily		pfam12840	HTH_20	Helix-turn-helix domain; This domain represents a DNA-binding Helix-turn-helix domain found in transcriptional regulatory proteins.	COG0640	K	DNA-binding transcriptional regulator, ArsR family
	HVO_1869	HVO_1869	-5.81908	0.0409204	1.04677	0.920058	6.09125	0.0345524	Chromosome:1725396-1725873	hypothetical protein	WP_004041751.1
	HVO_1971	pgsA4	-4.797	0.210642	1.26471	0.589214	6.0668	0.168913	Chromosome:1817247-1819327	phosphatidylserine synthase	WP_004041850.1	cl34165	PssA superfamily		cl34165	PssA superfamily	Phosphatidylserine synthase [Lipid transport and metabolism]; Phosphatidylserine synthase [Lipid metabolism].	COG1183	I	Phosphatidylserine synthase	K17103	CHO1, pssA	CDP-diacylglycerol---serine O-phosphatidyltransferase [EC:2.7.8.8]
	HVO_2925	HVO_2925	-4.65716	0.014892	1.29763	0.409423	6.04325	0.00352408	Chromosome:2757994-2758174	hypothetical protein
	HVO_2999	metY1	-5.37713	1	1.11771	1	6.01006	1	Chromosome:2828359-2830923	O-acetylhomoserine aminocarboxypropyltransferase/cysteine synthase	WP_004044908.1	cl18945	Beta_elim_lyase superfamily		COG2873	MET17	O-acetylhomoserine/O-acetylserine sulfhydrylase, pyridoxal phosphate-dependent [Amino acid transport and metabolism]; O-acetylhomoserine sulfhydrylase [Amino acid transport and metabolism].	COG2873	E	O-acetylhomoserine/O-acetylserine sulfhydrylase, pyridoxal phosphate-dependent	K01740	metY	O-acetylhomoserine (thiol)-lyase [EC:2.5.1.49]
	HVO_2643	qor1	-5.76978	0.133309	1.03834	0.920983	5.99098	0.131635	Chromosome:2491039-2492390	zinc-binding dehydrogenase	WP_004042764.1	cl16912	MDR superfamily		cd08266	Zn_ADH_like1	Alcohol dehydrogenases of the MDR family; This group contains proteins related to the zinc-dependent alcohol dehydrogenases. However, while the group has structural zinc site characteristic of these enzymes, it lacks the consensus site for a catalytic zinc. NAD(P)(H)-dependent oxidoreductases are the major enzymes in the interconversion of alcohols and aldehydes, or ketones. Alcohol dehydrogenase…	COG0604	CR	NADPH:quinone reductase or related Zn-dependent oxidoreductase
	HVO_B0132	HVO_B0132	-4.73959	0.0137958	1.25478	0.491042	5.94713	0.00497748	pHV3:146489-147707	PQQ-binding-like beta-propeller repeat protein	WP_004041024.1	cl38403	PQQ_2 superfamily		pfam13360	PQQ_2	PQQ-like domain; This domain contains several repeats of the PQQ repeat.	COG1520	M	Outer membrane protein assembly factor BamB, contains PQQ-like beta-propeller repeat
	HVO_1258	HVO_1258	-7.47322	0.175673	-1.25839	0.776959	5.9387	0.215699	Chromosome:1144406-1151204	hypothetical protein	WP_004043681.1
	HVO_B0306	amaB4	-3.97382	0.000464565	1.47514	0.0588596	5.86195	0.000464565	pHV3:352045-353365	Zn-dependent hydrolase	WP_004041234.1	cl35807	PRK09290 superfamily		PRK09290	PRK09290	allantoate amidohydrolase; Reviewed	COG0624	E	Acetylornithine deacetylase/Succinyl-diaminopimelate desuccinylase or related deacylase	K06016	pydC	beta-ureidopropionase / N-carbamoyl-L-amino-acid hydrolase [EC:3.5.1.6 3.5.1.87]
	HVO_B0260	opuD1	-1.75407	1	3.34108	1	5.8605	1	pHV3:307668-309303	BCCT family transporter	WP_004041278.1	cl00569	BCCT superfamily		pfam02028	BCCT	BCCT, betaine/carnitine/choline family transporter; BCCT, betaine/carnitine/choline family transporter.	COG1292	M	Choline-glycine betaine transporter
	HVO_1616	HVO_1616	-7.22058	0.143342	-1.23231	0.739766	5.85937	0.181023	Chromosome:1484422-1485127	SOS response-associated peptidase	WP_004041508.1	cl03646	SRAP superfamily		pfam02586	SRAP	SOS response associated peptidase (SRAP); The SRAP family functions as a DNA-associated autoproteolytic switch that recruits diverse repair enzymes onto DNA damage. We propose that the human protein Q96FZ2:UniProtKB, the eukaryotic member of the SRAP family, which has been recently shown to bind specifically to DNA with 5-hydroxymethylcytosine, 5-formylcytosine and 5-carboxycytosine, is a sensor …	COG2135	O	Putative SOS response-associated peptidase YedK
	HVO_B0330	HVO_B0330	-1.27461	0.900583	4.59311	0.221077	5.85444	0.279717	pHV3:384011-384203	hypothetical protein	WP_004041212.1
	HVO_2189	purS	-4.07494	0.0445377	1.41333	0.348908	5.75924	0.0186748	Chromosome:2058282-2058534	phosphoribosylformylglycinamidine synthase subunit PurS	WP_004042081.1	cl00789	PurS superfamily		cl00789	PurS superfamily	Phosphoribosylformylglycinamidine (FGAM) synthase; This family forms a component of the de novo purine biosynthesis pathway.	COG1828	F	Phosphoribosylformylglycinamidine (FGAM) synthase, PurS component	K23264	purS	phosphoribosylformylglycinamidine synthase subunit PurS [EC:6.3.5.3]
	HVO_A0298	HVO_A0298	-3.3179	1	1.70104	0.419704	5.64389	0.181023	pHV4:310065-310830	SDR family oxidoreductase	WP_013035030.1	cl21454	NADB_Rossmann superfamily		PRK05653	fabG	3-ketoacyl-(acyl-carrier-protein) reductase; Validated	COG1028	IQR	NAD(P)-dependent dehydrogenase, short-chain alcohol dehydrogenase family
	HVO_1166	HVO_1166	-5.50016	0.04274	1.01557	0.971098	5.58579	0.042145	Chromosome:1063655-1064809	YhbY family RNA-binding protein	WP_004043775.1	cl00663	CRS1_YhbY superfamily		COG1534	YhbY	RNA-binding protein YhbY [Translation, ribosomal structure and biogenesis]; Predicted RNA-binding protein containing KH domain, possibly ribosomal protein [Translation, ribosomal structure and biogenesis].	COG1534	J	RNA-binding protein YhbY	K07574	yhbY	RNA-binding protein
	HVO_1544	dhaM	-9.35623	0.131048	-1.69663	0.339718	5.51459	0.196769	Chromosome:1412927-1414009	PTS mannose transporter subunit IID	WP_004041422.1	cl00025	PTS_IIA_man superfamily		cl00025	PTS_IIA_man superfamily	PTS_IIA, PTS system, mannose/sorbose specific IIA subunit. The bacterial phosphoenolpyruvate: sugar phosphotransferase system (PTS) is a multi-protein system involved in the regulation of a variety of metabolic and transcriptional processes. This family is one of four structurally and functionally distinct group IIA PTS system cytoplasmic enzymes, necessary for the uptake of carbohydrates across …	COG3412	T	PTS-EIIA-like component DhaM of the dihydroxyacetone kinase DhaKLM complex
	HVO_2527	lye	-4.59201	0.383538	1.19174	0.820727	5.47247	0.364348	Chromosome:2393325-2395730	prenyltransferase	WP_004042521.1	cl00337	PT_UbiA superfamily		PRK12875	ubiA	prenyltransferase; Reviewed	COG0382	H	4-hydroxybenzoate polyprenyltransferase	K20616	lyeJ	lycopene elongase/hydratase (dihydrobisanhydrobacterioruberin-forming) [EC:2.5.1.150]
	HVO_2207	tmk	-5.87958	0.0019385	-1.07691	0.826193	5.45969	0.00409911	Chromosome:2074585-2075179	dTMP kinase	WP_004042099.1	cl29752	tmk superfamily		PRK00698	tmk	thymidylate kinase; Validated	COG0125	F	Thymidylate kinase	K00943	tmk, DTYMK	dTMP kinase [EC:2.7.4.9]
	HVO_1156	HVO_1156	-5.90999	0.225702	-1.0859	0.920604	5.4425	0.225394	Chromosome:1053801-1057956	hypothetical protein	WP_004043784.1
	HVO_1317	HVO_1317	-3.97312	0.276321	1.36074	0.68238	5.40639	0.193604	Chromosome:1201908-1202160	hypothetical protein
	HVO_3075	ffs	-5.88848	0.000464565	-1.10658	0.469556	5.32134	0.000464565	Chromosome:936050-936362
	HVO_2702	HVO_2702	-4.89167	0.000464565	1.07736	0.67056	5.27008	0.000464565	Chromosome:2549712-2550495	alpha/beta hydrolase	WP_004042890.1	cl33968	MhpC superfamily		COG0596	MhpC	Pimeloyl-ACP methyl ester carboxylesterase [Coenzyme transport and metabolism, General function prediction only]; Predicted hydrolases or acyltransferases (alpha/beta hydrolase superfamily) [General function prediction only].	COG2267	I	Lysophospholipase, alpha-beta hydrolase superfamily
	HVO_0380	HVO_0380	-1.97705	0.488571	2.65128	0.101196	5.24169	0.0890417	Chromosome:339577-339793	hypothetical protein	WP_004044543.1	cl10323	PHA01748 superfamily		cl10323	PHA01748 superfamily	hypothetical protein
	HVO_B0311	HVO_B0311	-5.23984	0.089349	-1.0003	0.975547	5.23824	0.0926828	pHV3:358111-359077	pseudo	0							COG1975	O	Xanthine and CO dehydrogenase maturation factor, XdhC/CoxF family
	HVO_0088	HVO_0088	-4.36417	0.000464565	1.19333	0.445151	5.20788	0.000464565	Chromosome:88713-89034	YkoX								COG0586	S	Uncharacterized membrane protein DedA, SNARE-associated domain
	HVO_1502	leuB	-6.11631	0.383033	-1.17465	0.788539	5.20692	0.399703	Chromosome:1370297-1373547	3-isopropylmalate dehydrogenase	WP_004043433.1	cl00445	Iso_dh superfamily		cl00445	Iso_dh superfamily	Isocitrate/isopropylmalate dehydrogenase; Isocitrate/isopropylmalate dehydrogenase.	COG0473	CE	Isocitrate/isopropylmalate dehydrogenase	K00052	leuB, IMDH	3-isopropylmalate dehydrogenase [EC:1.1.1.85]
	HVO_0089	HVO_0089	-5.23629	0.273752	-1.00843	0.971098	5.19251	0.282081	Chromosome:89076-89226	alkaline phosphatase
	HVO_1288	HVO_1288	-2.83319	0.472696	1.8317	0.445107	5.18957	0.282447	Chromosome:1173836-1173971	hypothetical protein
	HVO_0735	HVO_0735	-4.86828	0.00123099	1.06482	0.839637	5.18386	0.000464565	Chromosome:657376-657550	hypothetical protein
	HVO_1584	HVO_1584	-4.16693	0.0493547	1.22828	0.632845	5.11816	0.0268526	Chromosome:1454300-1454882	GNAT family N-acetyltransferase	WP_004041468.1	cl17182	NAT_SF superfamily		cl17182	NAT_SF superfamily	N-Acyltransferase superfamily: Various enyzmes that characteristicly catalyze the transfer of an acyl group to a substrate; NAT (N-Acyltransferase) is a large superfamily of enzymes that mostly catalyze the transfer of an acyl group to a substrate and are implicated in a variety of functions, from bacterial antibiotic resistance to circadian rhythms in mammals. Members include GCN5-related N-Acet…	COG1246	E	N-acetylglutamate synthase or related acetyltransferase, GNAT family
	HVO_0949	HVO_0949	-6.37959	0.254988	-1.25065	0.760753	5.10102	0.282593	Chromosome:859327-859729	hypothetical protein	WP_004043996.1
	HVO_0938	HVO_0938	-4.62928	0.210668	1.09851	0.907459	5.08532	0.183245	Chromosome:851050-851527	universal stress protein UspA	WP_013035636.1	cl00292	AANH_like superfamily		cl00292	AANH_like superfamily	Adenine nucleotide alpha hydrolases superfamily including N type ATP PPases, ATP sulphurylases Universal Stress Response protein and electron transfer flavoprotein (ETF). The domain forms a apha/beta/apha fold which binds to Adenosine nucleotide.	COG0589	T	Nucleotide-binding universal stress protein, UspA family
	HVO_2298	HVO_2298	-4.7439	0.0443689	1.06939	0.887242	5.07307	0.0345524	Chromosome:2167309-2168071	Nif3-like dinuclear metal center hexameric protein	WP_004042190.1	cl15371	NIF3 superfamily		COG0327	NIF3	Putative GTP cyclohydrolase 1 type 2, NIF3 family [Coenzyme transport and metabolism]; Uncharacterized conserved protein [Function unknown].	COG0327	H	Putative GTP cyclohydrolase 1 type 2, NIF3 family
	HVO_0856	HVO_0856	-6.58799	0.0298944	-1.30031	0.468937	5.06649	0.0495474	Chromosome:769527-770085	hypothetical protein	WP_004044081.1
	HVO_1678	tif2b1	-3.70076	0.0386461	1.35885	0.374765	5.02878	0.0105991	Chromosome:1535481-1535889	translation initiation factor IF-2 subunit beta	WP_004041568.1	cl17014	eIF-5_eIF-2B superfamily		PRK03988	PRK03988	translation initiation factor IF-2 subunit beta; Validated	COG1601	J	Translation initiation factor 2, beta subunit (eIF-2beta)/eIF-5 N-terminal domain	K03238	EIF2S2	translation initiation factor 2 subunit 2
	HVO_2022	HVO_2022	-4.85088	0.301737	1.03213	0.970692	5.00674	0.282901	Chromosome:1867277-1867883	hypothetical protein	WP_004041907.1
	HVO_1329	HVO_1329	-4.20247	0.105174	1.18911	0.752664	4.99722	0.0794623	Chromosome:1209402-1210143	class I SAM-dependent methyltransferase	WP_004043609.1	cl17173	AdoMet_MTases superfamily		pfam13649	Methyltransf_25	Methyltransferase domain; This family appears to be a methyltransferase domain.	COG2226	H	Ubiquinone/menaquinone biosynthesis C-methylase UbiE
	HVO_A0506	boa8	-3.56212	1	1.40255	0.680483	4.99605	0.307948	pHV4:512684-513323	transcriptional regulator	WP_049914680.1	cl34606	COG3413 superfamily		cl34606	COG3413 superfamily	Predicted DNA binding protein, contains HTH domain [General function prediction only]; Predicted DNA binding protein [General function prediction only].	COG3413	R	Predicted DNA binding protein, contains HTH domain
	HVO_0416	HVO_0416	-1.7118	0.075057	2.912	0.000464565	4.98475	0.000464565	Chromosome:371249-371426	hypothetical protein
	HVO_0555	htr15a	-4.9639	1	-1.00384	1	4.94489	1	Chromosome:490289-491960	methyl-accepting chemotaxis protein	WP_004044376.1	cl33381	MA superfamily		cl33381	MA superfamily	Methyl-accepting chemotaxis-like domains (chemotaxis sensory transducer); Thought to undergo reversible methylation in response to attractants or repellants during bacterial chemotaxis.	COG0840	NT	Methyl-accepting chemotaxis protein	K03406	mcp	methyl-accepting chemotaxis protein
	HVO_2618	HVO_2618	-4.3744	0.0157132	1.12758	0.688041	4.93251	0.0119837	Chromosome:2465564-2468281	hypothetical protein	WP_004042719.1	cl37656	TrkA_C superfamily		cl37656	TrkA_C superfamily	TrkA-C domain; This domain is often found next to the pfam02254 domain. The exact function of this domain is unknown. It has been suggested that it may bind an unidentified ligand. The domain is predicted to adopt an all beta structure.
	HVO_2683	HVO_2683	-4.1886	1	1.1719	1	4.90863	1	Chromosome:2530374-2531754	2',3'-cyclic-nucleotide 2'-phosphodiesterase	WP_004042854.1	cl13995	MPP_superfamily superfamily		cd00845	MPP_UshA_N_like	Escherichia coli UshA-like family, N-terminal metallophosphatase domain; This family includes the bacterial enzyme UshA, and related enzymes including SoxB, CpdB, YhcR, and CD73. All members have a similar domain architecture which includes an N-terminal metallophosphatase domain and a C-terminal nucleotidase domain. The N-terminal metallophosphatase domain belongs to a large superfamily of dista…	COG0737	FV	2',3'-cyclic-nucleotide 2'-phosphodiesterase/5'- or 3'-nucleotidase, 5'-nucleotidase family
	HVO_1355	HVO_1355	-1.87083	0.112003	2.6098	0.000871533	4.88248	0.000464565	Chromosome:1234157-1234460	hypothetical protein	WP_004043584.1	cl00759	UPF0058 superfamily		cl00759	UPF0058 superfamily	Uncharacterized protein family UPF0058; This archaebacterial protein has no known function.	COG1745	S	Uncharacterized protein
	HVO_0287	HVO_0287	-5.63439	0.000464565	-1.16034	0.43522	4.85582	0.000464565	Chromosome:258947-259067	hypothetical protein
	HVO_B0084	HVO_B0084	-4.05207	0.000464565	1.19737	0.159911	4.85183	0.000464565	pHV3:95046-95463	heme-binding protein	WP_004041071.1	cl01249	Haem_degrading superfamily		pfam03928	Haem_degrading	Haem-degrading; Haem_bdg is a bacterial protein that is up-regulated in response to haemin- and peroxide-based oxidative stress. It interacts with the SenS/SenR two-component signal transduction system. Iron binds to surface-exposed lysine residues of an octomeric assembly of the protein.	COG3193	S	Uncharacterized conserved protein GlcG, DUF336 family
	HVO_0505	HVO_0505	-3.545	0.361957	1.36731	0.710617	4.84712	0.308079	Chromosome:443722-443992	hypothetical protein	WP_004044418.1
	HVO_B0237	HVO_B0237	-4.13244	0.103475	1.17169	0.786938	4.84196	0.0814374	pHV3:285034-285307	hypothetical protein	WP_004041298.1
	HVO_0753	HVO_0753	-3.87325	1	1.24353	1	4.8165	1	Chromosome:672084-676859	hypothetical protein	WP_004044184.1
	HVO_1096	dapE	-6.94481	1	-1.44265	1	4.81393	1	Chromosome:1000849-1002810	M20 family metallopeptidase	WP_004043842.1	cl35731	PRK08651 superfamily		PRK08651	PRK08651	succinyl-diaminopimelate desuccinylase; Reviewed	COG0624	E	Acetylornithine deacetylase/Succinyl-diaminopimelate desuccinylase or related deacylase	K01438	argE	acetylornithine deacetylase [EC:3.5.1.16]
	HVO_A0583	HVO_A0583	-3.12965	0.000464565	1.81661	0.172368	4.75353	0.000464565	pHV4:588159-588930	IclR family transcriptional regulator	WP_004040941.1	cl34258	IclR superfamily		COG1414	IclR	DNA-binding transcriptional regulator, IclR family [Transcription]; Transcriptional regulator [Transcription].	COG1414	K	DNA-binding transcriptional regulator, IclR family
	HVO_2028	HVO_2028	-4.90754	0.000464565	-1.17313	0.717226	4.74695	0.000464565	Chromosome:1872298-1872502	hypothetical protein	WP_004041913.1
	HVO_1194	livM2	-4.84697	0.398831	-1.02252	0.969968	4.74022	0.406939	Chromosome:1085658-1088844	branched-chain amino acid ABC transporter permease	WP_004043747.1	cl00454	TM_PBP1_branched-chain-AA_like superfamily		cd06581	TM_PBP1_LivM_like	Transmembrane subunit (TM) of Escherichia coli LivM and related proteins. LivM is one of two TMs of the E. coli LIV-1/LS transporter, a Periplasmic Binding Protein (PBP)-dependent ATP-Binding Cassette (ABC) transporter involved in the uptake of branched-chain amino acids (AAs). These types of transporters generally bind type 1 PBPs. PBP-dependent ABC transporters consist of a PBP, two TMs, and tw…	COG4177	E	ABC-type branched-chain amino acid transport system, permease component	K01998	livM	branched-chain amino acid transport system permease protein
	HVO_1614	HVO_1614	-5.79848	0.178344	-1.22623	0.777898	4.72869	0.213406	Chromosome:1483088-1483442	hypothetical protein	WP_004041506.1
	HVO_2879A	HVO_2879A	-4.23658	0.0570448	1.11391	0.78532	4.71918	0.0512615	Chromosome:2715147-2716406
	HVO_B0026	HVO_B0026	-3.7399	0.000464565	1.3296	0.51865	4.65893	0.000464565	pHV3:28358-29132	SDR family oxidoreductase	WP_004041128.1	cl21454	NADB_Rossmann superfamily		PRK05653	fabG	3-ketoacyl-(acyl-carrier-protein) reductase; Validated	COG1028	IQR	NAD(P)-dependent dehydrogenase, short-chain alcohol dehydrogenase family
	HVO_A0189	HVO_A0189	-4.7759	0.0416218	-1.02738	0.946516	4.64863	0.0474978	pHV4:189114-189824	hypothetical protein	WP_081442876.1
	HVO_2049	agl10	-1.49543	0.0526507	3.10803	0.000464565	4.64783	0.000464565	Chromosome:1895851-1896775	glycosyltransferase family 2 protein	WP_004041935.1	cl34186	GT2 superfamily		COG1216	GT2	Glycosyltransferase, GT2 family [Carbohydrate transport and metabolism]; Predicted glycosyltransferases [General function prediction only].	COG1216	G	Glycosyltransferase, GT2 family
	HVO_2804	HVO_2804	-3.4686	0.171293	1.33505	0.592347	4.63073	0.108222	Chromosome:2635562-2636099	GNAT family N-acetyltransferase	WP_004043047.1	cl17182	NAT_SF superfamily		pfam00583	Acetyltransf_1	Acetyltransferase (GNAT) family; This family contains proteins with N-acetyltransferase functions such as Elp3-related proteins.	COG0456	J	Ribosomal protein S18 acetylase RimI and related acetyltransferases
	HVO_B0339	HVO_B0339	-2.99732	0.209275	1.53935	0.427844	4.61394	0.0849556	pHV3:392925-393609	hypothetical protein	WP_004041202.1	cl14783	DOMON_like superfamily		cd09620	CBM9_like_3	DOMON-like type 9 carbohydrate binding module; Family 9 carbohydrate-binding modules (CBM9) play a role in the microbial degradation of cellulose and hemicellulose (materials found in plants). The domain has previously been called cellulose-binding domain. The polysaccharide binding sites of CBMs with available 3D structure have been found to be either flat surfaces with interactions formed by pr…
	HVO_1539	glpB1	-4.14668	1	1.1126	0.91755	4.6136	0.282447	Chromosome:1405184-1409507	glycerol-3-phosphate dehydrogenase subunit GlpB	WP_013035543.1	cl26299	PRK05329 superfamily		PRK05329	PRK05329	anaerobic glycerol-3-phosphate dehydrogenase subunit B; Validated	COG3075	E	Anaerobic glycerol-3-phosphate dehydrogenase	K00112	glpB	glycerol-3-phosphate dehydrogenase subunit B [EC:1.1.5.3]
	HVO_1565	ligA	-4.61833	0.000464565	-1.00129	0.986447	4.61238	0.000464565	Chromosome:1433355-1435113	DNA ligase	WP_004041443.1	cl35139	PRK01109 superfamily		cl35139	PRK01109 superfamily	ATP-dependent DNA ligase; Provisional	COG1793	L	ATP-dependent DNA ligase	K10747	LIG1	DNA ligase 1 [EC:6.5.1.1 6.5.1.6 6.5.1.7]
	HVO_2630	HVO_2630	-3.80537	0.0271771	1.20341	0.645809	4.57942	0.0144682	Chromosome:2480447-2481356	hypothetical protein	WP_004042743.1	cl37069	SMC_prok_B superfamily		cl37069	SMC_prok_B superfamily	chromosome segregation protein SMC, common bacterial type; SMC (structural maintenance of chromosomes) proteins bind DNA and act in organizing and segregating chromosomes for partition. SMC proteins are found in bacteria, archaea, and eukaryotes. This family represents the SMC protein of most bacteria. The smc gene is often associated with scpB (TIGR00281) and scpA genes, where scp stands for seg…
	HVO_1820	HVO_1820	-3.38445	0.419359	1.32762	0.666564	4.49328	0.385278	Chromosome:1682895-1683815	universal stress protein	WP_004041703.1	cl00292	AANH_like superfamily		cd00293	USP_Like	Usp: Universal stress protein family. The universal stress protein Usp is a small cytoplasmic bacterial protein whose expression is enhanced when the cell is exposed to stress agents. Usp enhances the rate of cell survival during prolonged exposure to such conditions, and may provide a general "stress endurance" activity. The crystal structure of Haemophilus influenzae Usp reveals an alpha/beta f…	COG0589	T	Nucleotide-binding universal stress protein, UspA family
	HVO_1252	HVO_1252	-2.52362	0.112003	1.77749	0.121229	4.48569	0.0166061	Chromosome:1141151-1141349	hypothetical protein	WP_004043689.1
	HVO_1827	rps6e	-6.01633	0.000464565	-1.34635	0.239583	4.46862	0.00439295	Chromosome:1687268-1687670	30S ribosomal protein S6e	WP_004041717.1	cl00931	Ribosomal_S6e superfamily		PRK04290	PRK04290	30S ribosomal protein S6e; Validated	COG2125	J	Ribosomal protein S6E (S10)	K02991	RP-S6e, RPS6	small subunit ribosomal protein S6e
	HVO_0601	hom2	-3.85305	0.266959	1.06678	0.921111	4.46605	0.271396	Chromosome:531045-532526	homoserine dehydrogenase	WP_004044333.1	cl35458	PRK06270 superfamily		cl35458	PRK06270 superfamily	homoserine dehydrogenase; Provisional	COG0460	E	Homoserine dehydrogenase	K00003	hom	homoserine dehydrogenase [EC:1.1.1.3]
	HVO_1712	HVO_1712	-4.13854	0.103475	1.07913	0.895994	4.46601	0.0943473	Chromosome:1581980-1582466	SRPBCC family protein	WP_004041602.1	cl14643	SRPBCC superfamily		cd07820	SRPBCC_3	Ligand-binding SRPBCC domain of an uncharacterized subfamily of proteins; Uncharacterized group of the SRPBCC (START/RHO_alpha_C/PITP/Bet_v1/CoxG/CalC) domain superfamily. SRPBCC domains have a deep hydrophobic ligand-binding pocket and they bind diverse ligands. SRPBCC domains include the steroidogenic acute regulatory protein (StAR)-related lipid transfer (START) domains of mammalian STARD1-STA…	COG4276	R	Ligand-binding SRPBCC domain
	HVO_1901	tif2c	-4.27603	0.000464565	1.03882	0.814029	4.44202	0.000464565	Chromosome:1749191-1750427	translation initiation factor IF-2 subunit gamma	WP_004041782.1	cl35238	PRK04000 superfamily		PRK04000	PRK04000	translation initiation factor IF-2 subunit gamma; Validated	COG5257	J	Translation initiation factor 2, gamma subunit (eIF-2gamma; GTPase)	K03242	EIF2S3	translation initiation factor 2 subunit 3
	HVO_1492	HVO_1492	-2.89072	0.00409911	1.53579	0.0585247	4.43954	0.000464565	Chromosome:1362156-1362600	hypothetical protein	WP_004043443.1
	HVO_2036	HVO_2036	-5.77875	0.271351	-1.30309	0.73479	4.43465	0.316007	Chromosome:1881528-1881720	hypothetical protein	WP_004041921.1
	HVO_B0032	xacB	-2.87189	0.000464565	1.75903	0.239763	4.39846	0.000464565	pHV3:34896-35661	L-arabinose 1-dehydrogenase	WP_004041122.1	cl33882	WcaG superfamily		COG0451	WcaG	Nucleoside-diphosphate-sugar epimerase [Cell wall/membrane/envelope biogenesis]; Nucleoside-diphosphate-sugar epimerases [Cell envelope biogenesis, outer membrane / Carbohydrate transport and metabolism].	COG0451	M	Nucleoside-diphosphate-sugar epimerase	K19660	araDH	L-arabinose 1-dehydrogenase [NAD(P)+] [EC:1.1.1.376]
	HVO_2048	agl9	-2.32472	0.000464565	1.88156	0.000464565	4.37409	0.000464565	Chromosome:1894728-1895808	glycosyltransferase family 4 protein	WP_004041934.1	cl10013	Glycosyltransferase_GTB-type superfamily		cd03801	GT4_PimA-like	phosphatidyl-myo-inositol mannosyltransferase; This family is most closely related to the GT4 family of glycosyltransferases and named after PimA in Propionibacterium freudenreichii, which is involved in the biosynthesis of phosphatidyl-myo-inositol mannosides (PIM) which are early precursors in the biosynthesis of lipomannans (LM) and lipoarabinomannans (LAM), and catalyzes the addition of a man…	COG0438	M	Glycosyltransferase involved in cell wall bisynthesis
	HVO_0685	HVO_0685	-3.57772	1	1.22042	1	4.36633	1	Chromosome:614346-615231	DUF3100 domain-containing protein	WP_004044250.1	cl12840	DUF3100 superfamily		pfam11299	DUF3100	Protein of unknown function (DUF3100); Some members in this family of proteins are annotated as membrane proteins however this cannot be confirmed. Currently no function is known.
	HVO_A0215	HVO_A0215	-3.70395	0.0708607	1.17212	0.741917	4.34146	0.0453951	pHV4:221275-221863	metal-dependent hydrolase	WP_004043136.1	cl00868	YdjM superfamily		cl00868	YdjM superfamily	LexA-binding, inner membrane-associated putative hydrolase; YdjM is a family of putative LexA-binding proteins. Members are predicted to be membrane-bound metal-dependent hydrolases that may be acting as phospholipases. It is a member of the SOS network, that rescues cells from UV and other DNA-damage. Expression of YdjM is regulated by LexA.
	HVO_2326	HVO_2326	-4.35643	0.0708607	-1.01182	0.978403	4.30554	0.0724376	Chromosome:2192272-2192791	GNAT family N-acetyltransferase	WP_004042218.1	cl17182	NAT_SF superfamily		pfam00583	Acetyltransf_1	Acetyltransferase (GNAT) family; This family contains proteins with N-acetyltransferase functions such as Elp3-related proteins.	COG0456	J	Ribosomal protein S18 acetylase RimI and related acetyltransferases
	HVO_0339	tiaS	-6.07128	0.000464565	-1.85431	0.0754381	4.27819	0.000464565	Chromosome:307679-308948	DUF1743 domain-containing protein	WP_004044582.1	cl26736	TiaS superfamily		COG1571	TiaS	tRNA(Ile2) C34 agmatinyltransferase TiaS [Translation, ribosomal structure and biogenesis]; Predicted DNA-binding protein containing a Zn-ribbon domain [General function prediction only].	COG1571	J	tRNA(Ile2) C34 agmatinyltransferase TiaS	K06932	tiaS	tRNA(Ile2)-agmatinylcytidine synthase [EC:6.3.4.22]
	HVO_2971	HVO_2971	-4.39245	0.000464565	-1.02681	0.910309	4.27776	0.000464565	Chromosome:2806501-2806738	hypothetical protein	WP_004044839.1
	HVO_0040	HVO_0040	-5.5859	0.0235099	-1.31682	0.463351	4.24196	0.0526507	Chromosome:39585-40056	hypothetical protein	WP_004045043.1
	HVO_2026	HVO_2026	-3.03627	0.0309255	1.39587	0.308865	4.23825	0.00818658	Chromosome:1871506-1871686	hypothetical protein	WP_004041911.1
	HVO_2665	HVO_2665	-3.87164	0.0286861	1.09228	0.843732	4.22891	0.0183171	Chromosome:2513895-2514693	aldolase	WP_004042805.1	cl21481	malate_synt superfamily		cl21481	malate_synt superfamily	Malate synthase catalyzes the Claisen condensation of glyoxylate and acetyl-CoA to malyl-CoA , which hydrolyzes to malate and CoA. This reaction is part of the glyoxylate cycle, which allows certain organisms, like plants and fungi, to derive their carbon requirements from two-carbon compounds, by bypassing the two carboxylation steps of the citric acid cycle.	COG3836	G	2-keto-3-deoxy-L-rhamnonate aldolase RhmA
	HVO_2781	rpoD	-4.43806	0.000464565	-1.05054	0.744663	4.22456	0.000464565	Chromosome:2618060-2618840	DNA-directed RNA polymerase subunit D	WP_004043026.1	cl35121	PRK00783 superfamily		PRK00783	PRK00783	DNA-directed RNA polymerase subunit D; Provisional	COG0202	K	DNA-directed RNA polymerase, alpha subunit/40 kD subunit	K03047	rpoD	DNA-directed RNA polymerase subunit D [EC:2.7.7.6]
	HVO_1261	HVO_1261	-3.61297	1	1.16219	1	4.19896	1	Chromosome:1144406-1151204	membrane protein	WP_004043678.1	cl00057	vWFA superfamily		pfam13519	VWA_2	von Willebrand factor type A domain; von Willebrand factor type A domain.	COG2304	R	Secreted protein containing bacterial Ig-like domain and vWFA domain
	HVO_0797	HVO_0797	-3.71387	0.280658	1.12206	0.89806	4.16719	0.232917	Chromosome:716670-717192	inosine/xanthosine triphosphatase	WP_004044139.1	cl00866	NTPase_I-T superfamily		pfam01931	NTPase_I-T	Protein of unknown function DUF84; NTPase_I-T is a family of NTPases with supreme activity against ITP and XTP. Active site analysis and structure comparison of YjjX strongly suggested that it is an NTP binding protein with nucleoside triphosphatase activity. YjjX exhibits a mixed alpha-beta fold.	COG1986	FV	Non-canonical (house-cleaning) NTP pyrophosphatase, all-alpha NTP-PPase family	K01529	yjjX	inosine/xanthosine triphosphatase [EC:3.6.1.73]
	HVO_2517	HVO_2517	-5.25395	0.0690292	-1.26908	0.635579	4.13997	0.0928195	Chromosome:2382433-2383066	TVP38/TMEM64 family protein	WP_004042498.1	cl00429	SNARE_assoc superfamily		COG0398	TVP38	Uncharacterized membrane protein YdjX, TVP38/TMEM64 family, SNARE-associated domain [Function unknown]; Uncharacterized conserved protein [Function unknown].	COG0398	S	Uncharacterized membrane protein YdjX, TVP38/TMEM64 family, SNARE-associated domain
	HVO_0315	atpF	-4.6948	0.000464565	-1.1348	0.576981	4.13711	0.000464565	Chromosome:281431-283376	V-type ATP synthase subunit F	WP_004044608.1	cl00632	ATP-synt_F superfamily		PRK02228	PRK02228	V-type ATP synthase subunit F; Provisional	COG1436	C	Archaeal/vacuolar-type H+-ATPase subunit F/Vma7	K02122	ATPVF, ntpF, atpF	V/A-type H+/Na+-transporting ATPase subunit F
	HVO_2671	HVO_2671	-4.67518	0.00555829	-1.13735	0.715729	4.11058	0.0131306	Chromosome:2521274-2522462	alanine--glyoxylate aminotransferase family protein	WP_013035552.1	cl33759	PucG superfamily		COG0075	PucG	Archaeal aspartate aminotransferase or a related aminotransferase, includes purine catabolism protein PucG [Amino acid transport and metabolism, Nucleotide transport and metabolism]; Serine-pyruvate aminotransferase/archaeal aspartate aminotransferase [Amino acid transport and metabolism].	COG0075	EF	Archaeal aspartate aminotransferase or a related aminotransferase, includes purine catabolism protein PucG	K00830	AGXT	alanine-glyoxylate transaminase / serine-glyoxylate transaminase / serine-pyruvate transaminase [EC:2.6.1.44 2.6.1.45 2.6.1.51]
	HVO_0443	HVO_0443	-3.11531	0.190758	1.3093	0.568233	4.07886	0.109186	Chromosome:393181-393960	DUF99 family protein	WP_004044481.1	cl00653	Endonuclease_V superfamily		pfam01949	DUF99	Protein of unknown function DUF99; The function of this archaebacterial protein family is unknown.	COG1628	R	Endonuclease V homolog, UPF0215 family	K09120	K09120	uncharacterized protein
	HVO_1532	HVO_1532	-5.16877	0.000464565	-1.2728	0.343656	4.06094	0.00352408	Chromosome:1400469-1401438	DUF368 domain-containing protein	WP_004041410.1	cl00893	DUF368 superfamily		pfam04018	DUF368	Domain of unknown function (DUF368); Predicted transmembrane domain of unknown function. Family members have between 6 and 9 predicted transmembrane segments.	COG2035	S	Uncharacterized membrane protein	K08974	K08974	putative membrane protein
	HVO_1960	HVO_1960	-2.89536	0.370548	1.40233	0.680483	4.06026	0.224431	Chromosome:1810463-1810847	hypothetical protein	WP_004041840.1
	HVO_2386	pilC5	-5.37641	1	-1.32616	1	4.05413	1	Chromosome:2252318-2256711	type IV pilus biogenesis complex membrane subunit	WP_004042275.1	cl34382	FlaJ superfamily		cl34382	FlaJ superfamily	Archaellum biogenesis protein FlaJ, TadC family [Cell motility]; Archaeal flagella assembly protein J [Cell motility and secretion / Intracellular trafficking and secretion].	COG2064	W	Pilus assembly protein TadC	K07333	flaJ	archaeal flagellar protein FlaJ
	HVO_0028	HVO_0028	-5.28873	0.179903	-1.30455	0.720718	4.05408	0.223824	Chromosome:27831-28101	hypothetical protein	WP_004045016.1
	HVO_A0382	dppC8	-1.15297	0.703939	3.49582	0.000464565	4.03059	0.000464565	pHV4:393940-397064	ABC transporter permease	WP_013035078.1	cl34159	DppC superfamily		COG1173	DppC	ABC-type dipeptide/oligopeptide/nickel transport system, permease component [Amino acid transport and metabolism, Inorganic ion transport and metabolism]; ABC-type dipeptide/oligopeptide/nickel transport systems, permease components [Amino acid transport and metabolism / Inorganic ion transport and metabolism].	COG1173	EP	ABC-type dipeptide/oligopeptide/nickel transport system, permease component	K02034	ABC.PE.P1	peptide/nickel transport system permease protein
	HVO_0514	HVO_0514	-3.76471	0.0304063	1.06927	0.883944	4.02548	0.0235099	Chromosome:450348-450960	DUF309 domain-containing protein	WP_004044409.1	cl00667	DUF309 superfamily		pfam03745	DUF309	Domain of unknown function (DUF309); This domain is found in eubacterial and archaebacterial proteins of unknown function. The proteins contain a motif HXXXEXX(W/Y) where X can be any amino acid. This motif is likely to be functionally important and may be involved in metal binding.	COG1547	S	Predicted metal-dependent hydrolase
	HVO_2161	HVO_2161	-3.78489	0.000464565	1.06297	0.809292	4.02321	0.000464565	Chromosome:2032070-2033150	hypothetical protein	WP_004042045.1
	HVO_1225	cheW1	-5.49804	0.188702	-1.36847	0.675692	4.01766	0.234854	Chromosome:1116210-1116657	purine-binding chemotaxis protein CheW	WP_006600388.1	cl00256	CheW_like superfamily		COG0835	CheW	Chemotaxis signal transduction protein [Cell motility, Signal transduction mechanisms]; Chemotaxis signal transduction protein [Cell motility and secretion / Signal transduction mechanisms].	COG0835	NT	Chemotaxis signal transduction protein	K03408	cheW	purine-binding chemotaxis protein CheW
	HVO_1260	HVO_1260	-4.42664	1	-1.10626	1	4.00144	1	Chromosome:1144406-1151204	VWA domain-containing protein	WP_004043679.1	cl00057	vWFA superfamily		smart00327	VWA	von Willebrand factor (vWF) type A domain; VWA domains in extracellular eukaryotic proteins mediate adhesion via metal ion-dependent adhesion sites (MIDAS). Intracellular VWA domains and homologues in prokaryotes have recently been identified. The proposed VWA domains in integrin beta subunits have recently been substantiated using sequence-based methods.	COG2304	R	Secreted protein containing bacterial Ig-like domain and vWFA domain
	HVO_1246	ferA1	-3.27826	0.0268526	1.20818	0.608462	3.96071	0.0150903	Chromosome:1138036-1138414	(2Fe-2S)-binding protein	WP_004043695.1	cl00159	fer2 superfamily		COG0633	Fdx	Ferredoxin [Energy production and conversion]; Ferredoxin [Energy production and conversion].	COG0633	C	Ferredoxin
	HVO_2639	HVO_2639	-2.5554	0.0091704	1.54222	0.0562068	3.941	0.000464565	Chromosome:2488294-2489320	DUF1611 domain-containing protein	WP_004042760.1	cl34593	COG3367 superfamily		cl34593	COG3367 superfamily	Uncharacterized conserved protein, NAD-dependent epimerase/dehydratase family [General function prediction only]; Uncharacterized conserved protein [Function unknown].	COG3367	R	Uncharacterized conserved protein, NAD-dependent epimerase/dehydratase family
	HVO_1586	gltP1	-3.11597	0.0124631	1.26405	0.436691	3.93873	0.00439295	Chromosome:1457032-1458340	dicarboxylate/amino acid:cation symporter	WP_004041471.1	cl00573	SDF superfamily		pfam00375	SDF	Sodium:dicarboxylate symporter family; Sodium:dicarboxylate symporter family.	COG1301	C	Na+/H+-dicarboxylate symporter
	HVO_2152	HVO_2152	-6.12621	0.255161	-1.55545	0.533218	3.93854	0.356231	Chromosome:2015341-2015710	helix-turn-helix transcriptional regulator	WP_049914811.1	cl21459	HTH superfamily		pfam12840	HTH_20	Helix-turn-helix domain; This domain represents a DNA-binding Helix-turn-helix domain found in transcriptional regulatory proteins.	COG0640	K	DNA-binding transcriptional regulator, ArsR family
	HVO_1555	HVO_1555	-2.23811	0.128043	1.75646	0.0492306	3.93115	0.0183171	Chromosome:1423127-1425433	hypothetical protein	WP_004041433.1	cl10020	S2P-M50 superfamily		cl10020	S2P-M50 superfamily	Site-2 protease (S2P) class of zinc metalloproteases (MEROPS family M50) cleaves transmembrane domains of substrate proteins, regulating intramembrane proteolysis (RIP) of diverse signal transduction mechanisms. Members of this family use proteolytic activity within the membrane to transfer information across membranes to integrate gene expression with physiologic stresses occurring in another ce…	COG1994	O	Zn-dependent protease (includes SpoIVFB)
	HVO_2949	HVO_2949	-3.93531	0.145832	-1.0014	0.975547	3.92981	0.148503	Chromosome:2783410-2784409	FAD-binding oxidoreductase	WP_004044799.1	cl30730	DAO superfamily		pfam01266	DAO	FAD dependent oxidoreductase; This family includes various FAD dependent oxidoreductases: Glycerol-3-phosphate dehydrogenase EC:1.1.99.5, Sarcosine oxidase beta subunit EC:1.5.3.1, D-alanine oxidase EC:1.4.99.1, D-aspartate oxidase EC:1.4.3.1.	COG0665	E	Glycine/D-amino acid oxidase (deaminating)
	HVO_B0299	pucM	-1.21027	0.728195	3.22662	0.00159835	3.90509	0.000464565	pHV3:346326-346677	hydroxyisourate hydrolase	WP_004041241.1	cl21470	Peptidase_M14NE-CP-C_like superfamily		pfam00576	Transthyretin	HIUase/Transthyretin family; This family includes transthyretin that is a thyroid hormone-binding protein that transports thyroxine from the bloodstream to the brain. However, most of the sequences listed in this family do not bind thyroid hormones. They are actually enzymes of the purine catabolism that catalyze the conversion of 5-hydroxyisourate (HIU) to OHCU. HIU hydrolysis is the original fu…	COG2351	F	5-hydroxyisourate hydrolase (purine catabolism), transthyretin-related family	K07127	uraH, pucM, hiuH	5-hydroxyisourate hydrolase [EC:3.5.2.17]
	HVO_1328	HVO_1328	-2.9752	0.386746	1.3099	0.762012	3.89721	0.274924	Chromosome:1209016-1209334	hypothetical protein	WP_004043610.1
	HVO_2077	HVO_2077	-3.69554	0.356487	1.05433	0.963798	3.89633	0.355878	Chromosome:1932443-1932884	pseudo	0
	HVO_0351	nusA	-5.17244	0.0283123	-1.33085	0.481884	3.88657	0.0481717	Chromosome:319906-320326	NusA-like transcription termination signal-binding factor	WP_004044572.1	cl30325	PRK08406 superfamily		PRK08406	PRK08406	transcription elongation factor NusA-like protein; Validated	COG0195	K	Transcription antitermination factor NusA, contains S1 and KH domains	K02600	nusA	transcription termination/antitermination protein NusA
	HVO_0482	hsp20C	-3.11917	0.000464565	1.24123	0.131526	3.87161	0.000464565	Chromosome:431246-431609	Hsp20/alpha crystallin family protein	WP_004044439.1	cl27671	IbpA superfamily		COG0071	IbpA	Molecular chaperone IbpA, HSP20 family [Posttranslational modification, protein turnover, chaperones]; Molecular chaperone (small heat shock protein) [Posttranslational modification, protein turnover, chaperones].	COG0071	O	Molecular chaperone IbpA, HSP20 family	K13993	HSP20	HSP20 family protein
	HVO_2357	HVO_2357	-4.66065	0.0367337	-1.21533	0.668164	3.83489	0.0481717	Chromosome:2221456-2221678	hypothetical protein	WP_004042246.1
	HVO_0227	HVO_0227	-4.46915	0.000464565	-1.37243	0.463726	3.83174	0.000464565	Chromosome:205993-206515	hypothetical protein	WP_004045341.1
	HVO_0713	aroE1	-4.60022	0.346654	-1.20554	0.838581	3.81589	0.362867	Chromosome:638457-639269	shikimate 5-dehydrogenase								COG0169	E	Shikimate 5-dehydrogenase
	HVO_B0080	dppC11	-2.41116	0.282593	1.57654	0.496752	3.80129	0.110513	pHV3:82703-93334	ABC transporter permease	WP_004041075.1	cl34159	DppC superfamily		COG1173	DppC	ABC-type dipeptide/oligopeptide/nickel transport system, permease component [Amino acid transport and metabolism, Inorganic ion transport and metabolism]; ABC-type dipeptide/oligopeptide/nickel transport systems, permease components [Amino acid transport and metabolism / Inorganic ion transport and metabolism].	COG1173	EP	ABC-type dipeptide/oligopeptide/nickel transport system, permease component	K02034	ABC.PE.P1	peptide/nickel transport system permease protein
	HVO_2006	HVO_2006	-2.91683	0.000464565	1.30272	0.120413	3.79979	0.000464565	Chromosome:1850275-1852315	PGF-CTERM sorting domain-containing protein	WP_049914789.1
	HVO_0636	HVO_0636	-6.36843	0.154558	-1.68658	0.322665	3.77593	0.237794	Chromosome:571194-574485	hypothetical protein	WP_004044299.1
	HVO_2550	rps14	-4.03458	0.0690292	-1.06871	0.931313	3.77518	0.0805601	Chromosome:2411738-2413523	30S ribosomal protein S14	WP_004042587.1	cl00355	Ribosomal_S14 superfamily		PRK05766	rps14P	30S ribosomal protein S14P; Reviewed				K02954	RP-S14, MRPS14, rpsN	small subunit ribosomal protein S14
	HVO_B0310	coxM	-1.57056	1	2.40131	0.130162	3.77139	0.291371	pHV3:354766-357996	hypothetical protein	WP_004041231.1	cl34226	CoxM superfamily		cl34226	CoxM superfamily	CO or xanthine dehydrogenase, FAD-binding subunit [Energy production and conversion]; Aerobic-type carbon monoxide dehydrogenase, middle subunit CoxM/CutM homologs [Energy production and conversion].	COG1319	C	CO or xanthine dehydrogenase, FAD-binding subunit	K03519	coxM, cutM	aerobic carbon-monoxide dehydrogenase medium subunit [EC:1.2.5.3]
	HVO_2941	mc1B	-2.55298	0.000464565	1.4763	0.00123099	3.76897	0.000464565	Chromosome:2772380-2772695	nonhistone chromosomal protein	WP_004044781.1	cl05431	MC1 superfamily		pfam05854	MC1	Non-histone chromosomal protein MC1; This family consists of archaeal chromosomal protein MC1 sequences which protect DNA against thermal denaturation.
	HVO_B0191	HVO_B0191	-3.45743	0.000464565	1.08985	0.709834	3.76809	0.000464565	pHV3:221605-223030	hypothetical protein	WP_004041343.1
	HVO_0207	HVO_0207	-4.14106	0.000464565	-1.26179	0.62673	3.7607	0.000464565	Chromosome:188331-189108	alpha/beta fold hydrolase	WP_004045321.1	cl31213	protocat_pcaD superfamily		cl31213	protocat_pcaD superfamily	3-oxoadipate enol-lactonase; Members of this family are 3-oxoadipate enol-lactonase. Note that the substrate is known as 3-oxoadipate enol-lactone, 2-oxo-2,3-dihydrofuran-5-acetate, 4,5-Dihydro-5-oxofuran-2-acetate, and 5-oxo-4,5-dihydrofuran-2-acetate. The enzyme the catalyzes the fourth step in the protocatechuate degradation to beta-ketoadipate and then to succinyl-CoA and acetyl-CoA. 4-hydrox…	COG2267	I	Lysophospholipase, alpha-beta hydrolase superfamily
	HVO_2923	psmA2	-3.06876	0.000464565	1.22534	0.277067	3.76027	0.000464565	Chromosome:2756255-2757005	archaeal proteasome endopeptidase complex subunit alpha	WP_004044756.1	cl35236	PRK03996 superfamily		PRK03996	PRK03996	proteasome subunit alpha; Provisional	COG0638	O	20S proteasome, alpha and beta subunits	K03432	psmA, prcA	proteasome alpha subunit [EC:3.4.25.1]
	HVO_1279	hdrA	-3.09415	0.00352408	1.21343	0.472331	3.75454	0.000464565	Chromosome:1166682-1167171	dihydrofolate reductase	WP_004043660.1	cl17279	DHFR superfamily		cd00209	DHFR	Dihydrofolate reductase (DHFR). Reduces 7,8-dihydrofolate to 5,6,7,8-tetrahydrofolate with NADPH as a cofactor. This is an essential step in the biosynthesis of deoxythymidine phosphate since 5,6,7,8-tetrahydrofolate is required to regenerate 5,10-methylenetetrahydrofolate which is then utilized by thymidylate synthase. Inhibition of DHFR interrupts thymidilate synthesis and DNA replication, inhi…	COG0262	H	Dihydrofolate reductase	K00287	DHFR, folA	dihydrofolate reductase [EC:1.5.1.3]
	HVO_1030	HVO_1030	-2.80109	0.000464565	1.3377	0.0975502	3.74702	0.000464565	Chromosome:938111-939407	DUF4382 domain-containing protein	WP_004043913.1	cl16798	DUF4382 superfamily		pfam14321	DUF4382	Domain of unknown function (DUF4382); This family is found in bacteria and archaea, and is typically between 142 and 161 amino acids in length.
	HVO_2019	HVO_2019	-3.13353	0.0503788	1.19271	0.679545	3.73739	0.0253615	Chromosome:1864885-1865158	photosystem reaction center subunit H	WP_004041903.1	cl21591	PRCH superfamily		cl21591	PRCH superfamily	Photosynthetic reaction center (RC) complex, subunit H; RC is an integral membrane protein-pigment complex which catalyzes light-induced reduction of ubiquinone to ubiquinol, generating a transmembrane electrochemical gradient of protons used to produce ATP by ATP synthase. Subunit H is positioned mainly in the cytoplasm with one transmembrane alpha helix. Provides proton transfer pathway (water …	COG1873	R	Sporulation protein YlmC, PRC-barrel domain family
	HVO_B0253	suhB3	-2.79974	0.122204	1.33327	0.559783	3.73281	0.0546719	pHV3:300524-301328	inositol monophosphatase	WP_004041284.1	cl00289	FIG superfamily		COG0483	SuhB	Archaeal fructose-1,6-bisphosphatase or related enzyme of inositol monophosphatase family [Carbohydrate transport and metabolism]; Archaeal fructose-1,6-bisphosphatase and related enzymes of inositol monophosphatase family [Carbohydrate transport and metabolism].	COG0483	G	Archaeal fructose-1,6-bisphosphatase or related enzyme of inositol monophosphatase family	K01092	E3.1.3.25, IMPA, suhB	myo-inositol-1(or 4)-monophosphatase [EC:3.1.3.25]
	HVO_2979	HVO_2979	-5.2963	0.200923	-1.42587	0.466347	3.71443	1	Chromosome:2812285-2813841	GTP-binding protein	WP_004044860.1	cl33931	YejR superfamily		COG0523	YejR	GTPase, G3E family [General function prediction only]; Putative GTPases (G3E family) [General function prediction only].	COG0523	R	GTPase, G3E family
	HVO_A0019A	HVO_A0019A	-4.26354	0.0185362	-1.14912	0.737132	3.71027	0.0298944	pHV4:21953-22202
	HVO_2412	HVO_2412	-4.74977	0.000464565	-1.2858	0.200595	3.69402	0.000464565	Chromosome:2280932-2281418	Lrp/AsnC family transcriptional regulator	WP_004042301.1	cl34293	Lrp superfamily		COG1522	Lrp	DNA-binding transcriptional regulator, Lrp family [Transcription]; Transcriptional regulators [Transcription].	COG1522	K	DNA-binding transcriptional regulator, Lrp family
	HVO_1318	aacC	-4.06361	1	-1.10151	1	3.68911	1	Chromosome:1202244-1203051	AAC(3) family N-acetyltransferase	WP_013035309.1	cl01051	Antibiotic_NAT superfamily		pfam02522	Antibiotic_NAT	Aminoglycoside 3-N-acetyltransferase; This family consists of bacterial aminoglycoside 3-N-acetyltransferases EC:2.3.1.81, these catalyze the reaction: Acetyl-Co + a 2-deoxystreptamine antibiotic <=> CoA + N3'-acetyl-2-deoxystreptamine antibiotic. The enzyme can use a range of antibiotics with 2-deoxystreptamine rings as acceptor for its acetyltransferase activity, this inactivates and confers re…	COG2746	V	Aminoglycoside N3'-acetyltransferase	K00662	aacC	aminoglycoside 3-N-acetyltransferase [EC:2.3.1.81]
	HVO_2219	HVO_2219	-2.15336	0.602321	1.71169	0.581586	3.6859	0.364473	Chromosome:2082519-2082735	hypothetical protein
	HVO_2761	mvk	-3.4881	0.00497748	1.0504	0.887805	3.6639	0.00227018	Chromosome:2599557-2601404	mevalonate kinase	WP_004043008.1	cl34309	ERG12 superfamily		COG1577	ERG12	Mevalonate kinase [Lipid transport and metabolism]; Mevalonate kinase [Lipid metabolism].	COG1577	I	Mevalonate kinase	K00869	E2.7.1.36, MVK, mvaK1	mevalonate kinase [EC:2.7.1.36]
	HVO_2752	tef1b	-3.95681	0.000464565	-1.08217	0.641157	3.65635	0.000464565	Chromosome:2592835-2593102	elongation factor 1-beta	WP_004042995.1	cl00194	EF1B superfamily		PRK00435	ef1B	elongation factor 1-beta; Validated	COG2092	J	Translation elongation factor EF-1beta	K03232	EEF1B	elongation factor 1-beta
	HVO_0985	nuoK	-4.27772	0.00989891	-1.17004	0.575557	3.65606	0.0257214	Chromosome:893648-894576	NADH-quinone oxidoreductase subunit NuoK	WP_004043958.1	cl00492	Oxidored_q2 superfamily		PRK05715	PRK05715	NADH:ubiquinone oxidoreductase subunit K; Validated	COG0713	C	NADH:ubiquinone oxidoreductase subunit 11 or 4L (chain K)	K00340	nuoK	NADH-quinone oxidoreductase subunit K [EC:7.1.1.2]
	HVO_1047	qor2	-4.31905	0.000464565	-1.18359	0.503293	3.64912	0.0019385	Chromosome:953594-954566	zinc-binding dehydrogenase	WP_004043894.1	cl16912	MDR superfamily		cl16912	MDR superfamily	Medium chain reductase/dehydrogenase (MDR)/zinc-dependent alcohol dehydrogenase-like family; The medium chain reductase/dehydrogenases (MDR)/zinc-dependent alcohol dehydrogenase-like family, which contains the zinc-dependent alcohol dehydrogenase (ADH-Zn) and related proteins, is a diverse group of proteins related to the first identified member, class I mammalian ADH. MDRs display a broad range …	COG0604	CR	NADPH:quinone reductase or related Zn-dependent oxidoreductase	K00344	qor, CRYZ	NADPH:quinone reductase [EC:1.6.5.5]
	HVO_2123	dppD4	-1.40699	0.43522	2.59087	0.0026061	3.64532	0.00123099	Chromosome:1985890-1989277	ABC transporter ATP-binding protein	WP_004042007.1	cl33877	DppD superfamily		COG0444	DppD	ABC-type dipeptide/oligopeptide/nickel transport system, ATPase component [Amino acid transport and metabolism, Inorganic ion transport and metabolism]; ABC-type dipeptide/oligopeptide/nickel transport system, ATPase component [Amino acid transport and metabolism / Inorganic ion transport and metabolism].	COG0444	EP	ABC-type dipeptide/oligopeptide/nickel transport system, ATPase component	K02031	ddpD	peptide/nickel transport system ATP-binding protein
	HVO_1950	HVO_1950	-3.36887	0.291687	1.08178	0.936782	3.64439	0.271396	Chromosome:1799233-1799752	hypothetical protein	WP_004041830.1
	HVO_1932	ddh	-4.4589	0.0486041	-1.22388	0.667813	3.64324	0.0759438	Chromosome:1779865-1780792	D-2-hydroxyacid dehydrogenase	WP_013035655.1	cl21454	NADB_Rossmann superfamily		cd05300	2-Hacid_dh_1	Putative D-isomer specific 2-hydroxyacid dehydrogenase; 2-Hydroxyacid dehydrogenases catalyze the conversion of a wide variety of D-2-hydroxy acids to their corresponding keto acids. The general mechanism is (R)-lactate + acceptor to pyruvate + reduced acceptor. Formate/glycerate and related dehydrogenases of the D-specific 2-hydroxyacid dehydrogenase superfamily include groups such as formate de…	COG0111	HR	Phosphoglycerate dehydrogenase or related dehydrogenase	K17064	ddh	D-2-hydroxyacid dehydrogenase (NADP+) [EC:1.1.1.272]
	HVO_2776	rpoN	-3.73744	0.000464565	-1.02962	0.918839	3.62993	0.000464565	Chromosome:2616248-2616616	DNA-directed RNA polymerase subunit N	WP_004043022.1	cl00712	RNA_pol_N superfamily		PRK04016	PRK04016	DNA-directed RNA polymerase subunit N; Provisional	COG1644	K	DNA-directed RNA polymerase, subunit N (RpoN/RPB10)	K03058	rpoN	DNA-directed RNA polymerase subunit N [EC:2.7.7.6]
	HVO_0855	HVO_0855	-4.16069	0.00794197	-1.15378	0.692989	3.60613	0.0170341	Chromosome:769062-769500	hypothetical protein	WP_004044082.1
	HVO_B0082	dppA11	-1.98714	0.0019385	1.80958	0.00159835	3.59588	0.000464565	pHV3:82703-93334	ABC transporter substrate-binding protein	WP_004041073.1	cl01709	PBP2_NikA_DppA_OppA_like superfamily		cd08512	PBP2_NikA_DppA_OppA_like_7	The substrate-binding component of an uncharacterized ABC-type nickel/dipeptide/oligopeptide-like import system contains the type 2 periplasmic binding fold; This CD represents the substrate-binding domain of an uncharacterized ATP-binding cassette (ABC) type nickel/dipeptide/oligopeptide-like transporter. The oligopeptide-binding protein OppA and the dipeptide-binding protein DppA show significa…	COG0747	E	ABC-type transport system, periplasmic component	K02035	ABC.PE.S	peptide/nickel transport system substrate-binding protein
	HVO_2285	HVO_2285	-2.65596	0.0191163	1.35118	0.289809	3.58869	0.00439295	Chromosome:2149316-2149598	hypothetical protein	WP_013035453.1
	HVO_1445	HVO_1445	-4.81127	0.0157132	-1.34178	0.409938	3.58573	0.0405336	Chromosome:1316511-1317474	helix-hairpin-helix domain-containing protein	WP_004043490.1	cl22429	HHH_5 superfamily		pfam14520	HHH_5	Helix-hairpin-helix domain; Helix-hairpin-helix domain.
	HVO_0084	amt1	-1.4444	0.35411	2.476	0.000871533	3.57633	0.000464565	Chromosome:83756-85127	ammonium transporter	WP_013035275.1	cl03012	Ammonium_transp superfamily		cl03012	Ammonium_transp superfamily	Ammonium Transporter Family; Ammonium Transporter Family.	COG0004	P	Ammonia channel protein AmtB	K03320	amt, AMT, MEP	ammonium transporter, Amt family
	HVO_1024	HVO_1024	-4.01195	0.2085	-1.12444	0.88844	3.56794	0.24413	Chromosome:933892-935421	hypothetical protein	WP_004043918.1	cl34302	COG1545 superfamily		cl34302	COG1545 superfamily	Uncharacterized OB-fold protein, contains Zn-ribbon domain [General function prediction only]; Predicted nucleic-acid-binding protein containing a Zn-ribbon [General function prediction only].	COG1545	R	Uncharacterized OB-fold protein, contains Zn-ribbon domain	K07068	K07068	uncharacterized protein
	HVO_0422	HVO_0422	-2.21628	0.000464565	1.60813	0.000464565	3.56407	0.000464565	Chromosome:379828-380122	MarR family transcriptional regulator	WP_004044502.1	cl29125	MarR_2 superfamily		pfam12802	MarR_2	MarR family; The Mar proteins are involved in the multiple antibiotic resistance, a non-specific resistance system. The expression of the mar operon is controlled by a repressor, MarR. A large number of compounds induce transcription of the mar operon. This is thought to be due to the compound binding to MarR, and the resulting complex stops MarR binding to the DNA. With the MarR repression lost,…	COG1846	K	DNA-binding transcriptional regulator, MarR family
	HVO_1097	dapF	-3.16876	0.0159127	1.12173	0.756042	3.55449	0.0107929	Chromosome:1000849-1002810	diaminopimelate epimerase	WP_004043841.1	cl29868	dapF superfamily		PRK00450	dapF	diaminopimelate epimerase; Provisional	COG0253	E	Diaminopimelate epimerase	K01778	dapF	diaminopimelate epimerase [EC:5.1.1.7]
	HVO_1071	HVO_1071	-2.94549	0.000464565	1.20121	0.307289	3.53815	0.000464565	Chromosome:978528-978930	hypothetical protein	WP_004043867.1
	HVO_A0177	HVO_A0177	-3.73428	1	-1.05661	1	3.53421	1	pHV4:179507-181339	ABC transporter ATP-binding protein	WP_004043104.1	cl34128	CcmA superfamily		COG1131	CcmA	ABC-type multidrug transport system, ATPase component [Defense mechanisms]; ABC-type multidrug transport system, ATPase component [Defense mechanisms].	COG1131	V	ABC-type multidrug transport system, ATPase component	K01990	ABC-2.A	ABC-2 type transport system ATP-binding protein
	HVO_2810	sdhD	-3.82589	0.0357902	-1.08256	0.861498	3.53413	0.0414469	Chromosome:2639675-2641323	succinate dehydrogenase hydrophobic membrane anchor subunit	WP_004043052.1	cl00881	SQR_QFR_TM superfamily		cd03500	SQR_TypeA_SdhD_like	Succinate:quinone oxidoreductase (SQR) Type A subfamily, Succinate dehydrogenase D (SdhD)-like subunit; SQR catalyzes the oxidation of succinate to fumarate coupled to the reduction of quinone to quinol. Members of this subfamily reduce low potential quinones such as menaquinone and thermoplasmaquinone. SQR is also called succinate dehydrogenase or Complex II, and is part of the citric acid cycle…	COG2142	C	Succinate dehydrogenase, hydrophobic anchor subunit	K00242	sdhD, frdD	succinate dehydrogenase / fumarate reductase, membrane anchor subunit
	HVO_B0075	HVO_B0075	-2.78937	0.27659	1.26308	0.802449	3.52319	0.182562	pHV3:82703-93334	DUF917 domain-containing protein	WP_004041080.1	cl17829	DUF917 superfamily		pfam06032	DUF917	Protein of unknown function (DUF917); This family consists of hypothetical bacterial and archaeal proteins of unknown function.	COG3535	S	Uncharacterized conserved protein, DUF917 family	K09703	K09703	uncharacterized protein
	HVO_1549	HVO_1549	-3.21211	0.000464565	1.09288	0.682349	3.51045	0.000464565	Chromosome:1419474-1419930	hypothetical protein	WP_004041427.1
	HVO_A0521	paaK	-1.87735	0.240082	1.86867	0.0996771	3.50816	0.0219455	pHV4:523932-525222	phenylacetate--CoA ligase	WP_004040872.1	cl17068	AFD_class_I superfamily		cd05913	PaaK	Phenylacetate-CoA ligase (also known as PaaK); PaaK catalyzes the first step in the aromatic degradation pathway, by converting phenylacetic acid (PA) into phenylacetyl-CoA (PA-CoA). Phenylacetate-CoA ligase has been found in proteobacteria as well as gram positive prokaryotes. The enzyme is specifically induced after aerobic growth in a chemically defined medium containing PA or phenylalanine (P…	COG1541	H	Phenylacetate-coenzyme A ligase PaaK, adenylate-forming domain family	K01912	paaK	phenylacetate-CoA ligase [EC:6.2.1.30]
	HVO_0508	HVO_0508	-2.6179	0.04274	1.33931	0.396874	3.50619	0.0107929	Chromosome:446838-447285	hypothetical protein	WP_004044415.1
	HVO_B0076	hyuA4	-2.32295	0.104089	1.50667	0.418369	3.49993	0.0163864	pHV3:82703-93334	hydantoinase/oxoprolinase family protein	WP_004041079.1	cl26062	HyuA superfamily		COG0145	HyuA	N-methylhydantoinase A/oxoprolinase/acetone carboxylase, beta subunit [Amino acid transport and metabolism, Secondary metabolites biosynthesis, transport and catabolism]; N-methylhydantoinase A/acetone carboxylase, beta subunit [Amino acid transport and metabolism / Secondary metabolites biosynthesis, transport, and catabolism].	COG0145	EQ	N-methylhydantoinase A/oxoprolinase/acetone carboxylase, beta subunit
	HVO_0837	nadK2	-3.38962	0.0315053	1.03246	0.944408	3.49963	0.029592	Chromosome:755558-756290	ATP-NAD kinase	WP_004044099.1	cl01255	DAGK_cat superfamily		cl01255	DAGK_cat superfamily	Diacylglycerol kinase catalytic domain; Diacylglycerol (DAG) is a second messenger that acts as a protein kinase C activator. The catalytic domain is assumed from the finding of bacterial homologs. YegS is the Escherichia coli protein in this family whose crystal structure reveals an active site in the inter-domain cleft formed by four conserved sequence motifs, revealing a novel metal-binding si…	COG0061	F	NAD kinase	K00858	ppnK, NADK	NAD+ kinase [EC:2.7.1.23]
	HVO_A0538	mntH2	-1.53394	1	2.2771	0.0958281	3.49294	0.37289	pHV4:538171-543008	divalent metal cation transporter	WP_004040888.1	cl26410	Nramp superfamily		pfam01566	Nramp	Natural resistance-associated macrophage protein; The natural resistance-associated macrophage protein (NRAMP) family consists of Nramp1, Nramp2, and yeast proteins Smf1 and Smf2. The NRAMP family is a novel family of functional related proteins defined by a conserved hydrophobic core of ten transmembrane domains. This family of membrane proteins are divalent cation transporters. Nramp1 is an int…	COG1914	P	Mn2+ and Fe2+ transporters of the NRAMP family
	HVO_2211	trkA4	-2.23994	0.039308	1.55071	0.101823	3.47348	0.00291542	Chromosome:2077063-2077747	TrkA family potassium uptake protein	WP_004042103.1	cl33955	TrkA superfamily		COG0569	TrkA	Trk K+ transport system, NAD-binding component [Inorganic ion transport and metabolism]; K+ transport systems, NAD-binding component [Inorganic ion transport and metabolism].	COG0569	P	Trk K+ transport system, NAD-binding component	K03499	trkA, ktrA	trk system potassium uptake protein
	HVO_1652	HVO_1652	-3.06281	0.0661593	1.13335	0.797799	3.47123	0.043911	Chromosome:1516952-1517207	hypothetical protein	WP_004041543.1
	HVO_0952	cynT	-4.77177	0.220802	-1.37782	0.689479	3.46327	1	Chromosome:861841-862537	carbonic anhydrase	WP_004043993.1	cl00391	beta_CA superfamily		cl00391	beta_CA superfamily	Carbonic anhydrases (CA) are zinc-containing enzymes that catalyze the reversible hydration of carbon dioxide in a two-step mechanism in which the nucleophilic attack of a zinc-bound hydroxide ion on carbon dioxide is followed by the regeneration of an active site by ionization of the zinc-bound water molecule and removal of a proton from the active site. CAs are ubiquitous enzymes involved in fu…	COG0288	P	Carbonic anhydrase	K01673	cynT, can	carbonic anhydrase [EC:4.2.1.1]
	HVO_0567	amyA1	-4.00753	1	-1.15845	1	3.4594	1	Chromosome:502892-505076	alpha-amylase	WP_004044366.1	cl07893	AmyAc_family superfamily		cd11313	AmyAc_arch_bac_AmyA	Alpha amylase catalytic domain found in archaeal and bacterial Alpha-amylases (also called 1,4-alpha-D-glucan-4-glucanohydrolase); AmyA (EC 3.2.1.1) catalyzes the hydrolysis of alpha-(1,4) glycosidic linkages of glycogen, starch, related polysaccharides, and some oligosaccharides. This group includes firmicutes, bacteroidetes, and proteobacteria. The Alpha-amylase family comprises the largest fam…	COG0366	G	Glycosidase
	HVO_1102	HVO_1102	-1.57401	0.0921635	2.1946	0.000464565	3.45431	0.000464565	Chromosome:1006979-1007477	NYN domain-containing protein	WP_004043836.1	cl28905	PIN_SF superfamily		cd10911	PIN_LabA	PIN domain of Synechococcus elongatus LabA (low-amplitude and bright) and related proteins; This subfamily contains Synechococcus elongatus PCC 7942 LabA which participates in cyanobacterial circadian timing, it is required for negative feedback regulation of the autokinase/autophosphatase KaiC, a central component of the circadian clock system, and appears to be necessary for KaiC-dependent repr…	COG1432	S	Uncharacterized conserved protein, LabA/DUF88 family
	HVO_0219	cmi4	-4.28578	0.3111	-1.24147	0.821877	3.45219	1	Chromosome:198708-199314	hypothetical protein	WP_004045333.1
	HVO_2814	HVO_2814	-3.0749	0.00123099	1.12143	0.698629	3.44828	0.000464565	Chromosome:2644064-2644646	DNA-3-methyladenine glycosylase 2 family protein	WP_004043056.1	cl33770	AlkA superfamily		COG0122	AlkA	3-methyladenine DNA glycosylase/8-oxoguanine DNA glycosylase [Replication, recombination and repair]; 3-methyladenine DNA glycosylase/8-oxoguanine DNA glycosylase [DNA replication, recombination, and repair].	COG0122	L	3-methyladenine DNA glycosylase/8-oxoguanine DNA glycosylase	K01247	alkA	DNA-3-methyladenine glycosylase II [EC:3.2.2.21]
	HVO_1382	nac	-3.04264	0.291101	1.13081	0.848638	3.44065	0.265515	Chromosome:1259124-1260236	nascent polypeptide-associated complex protein	WP_013035416.1	cl29457	NAC superfamily		PRK06369	nac	nascent polypeptide-associated complex protein; Reviewed	COG1308	K	Transcription factor homologous to NACalpha-BTF3	K03626	EGD2, NACA	nascent polypeptide-associated complex subunit alpha
	HVO_0246	HVO_0246	-3.73411	0.000464565	-1.08616	0.730679	3.43792	0.000464565	Chromosome:222423-223386	helix-turn-helix transcriptional regulator	WP_013035407.1	cl21459	HTH superfamily		pfam12840	HTH_20	Helix-turn-helix domain; This domain represents a DNA-binding Helix-turn-helix domain found in transcriptional regulatory proteins.	COG0640	K	DNA-binding transcriptional regulator, ArsR family
	HVO_1443	HVO_1443	-3.26512	0.27145	1.05126	0.917064	3.43249	0.264171	Chromosome:1311467-1315379	ABC transporter ATP-binding protein	WP_004043492.1	cl34128	CcmA superfamily		COG1131	CcmA	ABC-type multidrug transport system, ATPase component [Defense mechanisms]; ABC-type multidrug transport system, ATPase component [Defense mechanisms].	COG1131	V	ABC-type multidrug transport system, ATPase component	K01990	ABC-2.A	ABC-2 type transport system ATP-binding protein
	HVO_A0334	HVO_A0334	-3.02187	0.3062	1.13527	0.893419	3.43064	0.288368	pHV4:345454-345649	hypothetical protein	WP_004043247.1
	HVO_0398	HVO_0398	-3.55175	0.0781149	-1.03592	0.942023	3.42859	0.085901	Chromosome:354645-354945	hypothetical protein	WP_004044525.1
	HVO_2272	HVO_2272	-2.25205	0.277857	1.52223	0.144707	3.42815	0.128043	Chromosome:2131832-2133265	hypothetical protein	WP_004042159.1	cl26543	Fmp27_WPPW superfamily		cl26543	Fmp27_WPPW superfamily	RNA pol II promoter Fmp27 protein domain; Fmp27_WPPW is a conserved domain of a family of proteins involved in RNA polymerase II transcription initiation. It contains characteristic HQR and WPPW sequence motifs. and is towards the C-terminal in members which contain Fmp27_SW pfam10305.
	HVO_0057	HVO_0057	-2.46405	0.000464565	1.39077	0.0107929	3.42692	0.000464565	Chromosome:55731-56178	hypothetical protein	WP_004045081.1
	HVO_1476	HVO_1476	-1.57737	1	2.16351	0.503738	3.41266	0.453254	Chromosome:1345999-1347021	hypothetical protein	WP_004043459.1
	HVO_A0380	dppA8	1.42091	0.00866028	4.84828	0.000464565	3.41209	0.000464565	pHV4:391211-392903	peptide ABC transporter substrate-binding protein	WP_013035073.1	cl01709	PBP2_NikA_DppA_OppA_like superfamily		cd08512	PBP2_NikA_DppA_OppA_like_7	The substrate-binding component of an uncharacterized ABC-type nickel/dipeptide/oligopeptide-like import system contains the type 2 periplasmic binding fold; This CD represents the substrate-binding domain of an uncharacterized ATP-binding cassette (ABC) type nickel/dipeptide/oligopeptide-like transporter. The oligopeptide-binding protein OppA and the dipeptide-binding protein DppA show significa…	COG0747	E	ABC-type transport system, periplasmic component	K02035	ABC.PE.S	peptide/nickel transport system substrate-binding protein
	HVO_0785	HVO_0785	-2.45905	0.200595	1.38371	0.519702	3.40262	0.0875764	Chromosome:705716-706055	hypothetical protein	WP_004044152.1
	HVO_2100	HVO_2100	-3.23104	0.000464565	-1.01817	0.975547	3.4011	0.000464565	Chromosome:1964594-1964771	hypothetical protein
	HVO_A0512	aldH4	-2.52633	1	1.34432	1	3.3962	1	pHV4:516275-517727	aldehyde dehydrogenase	WP_004040863.1	cl11961	ALDH-SF superfamily		pfam00171	Aldedh	Aldehyde dehydrogenase family; This family of dehydrogenases act on aldehyde substrates. Members use NADP as a cofactor. The family includes the following members: The prototypical members are the aldehyde dehydrogenases EC:1.2.1.3. Succinate-semialdehyde dehydrogenase EC:1.2.1.16. Lactaldehyde dehydrogenase EC:1.2.1.22. Benzaldehyde dehydrogenase EC:1.2.1.28. Methylmalonate-semialdehyde dehydrog…	COG1012	C	Acyl-CoA reductase or other NAD-dependent aldehyde dehydrogenase
	HVO_0559	HVO_0559	-3.19223	0.00409911	1.06318	0.854055	3.39392	0.00123099	Chromosome:494487-494841	rhodanese-like domain-containing protein	WP_004044374.1	cl00125	RHOD superfamily		cd00158	RHOD	Rhodanese Homology Domain (RHOD); an alpha beta fold domain found duplicated in the rhodanese protein. The cysteine containing enzymatically active version of the domain is also found in the Cdc25 class of protein phosphatases and a variety of proteins such as sulfide dehydrogenases and certain stress proteins such as senesence specific protein 1 in plants, PspE and GlpE in bacteria and cyanide a…	COG0607	P	Rhodanese-related sulfurtransferase	K02439	glpE	thiosulfate sulfurtransferase [EC:2.8.1.1]
	HVO_2420	HVO_2420	-2.54735	0.000464565	1.5115	0.489784	3.38463	0.000464565	Chromosome:2290393-2290549	hypothetical protein
	HVO_3005	htr15b	-3.82583	0.0651163	-1.13145	0.814451	3.38135	1	Chromosome:2835971-2837495	PAS domain-containing protein	WP_004044919.1	cl33381	MA superfamily		smart00283	MA	Methyl-accepting chemotaxis-like domains (chemotaxis sensory transducer); Thought to undergo reversible methylation in response to attractants or repellants during bacterial chemotaxis.	COG0840	NT	Methyl-accepting chemotaxis protein
	HVO_2886	HVO_2886	-5.87187	0.0813176	-1.73834	0.227196	3.37785	0.171018	Chromosome:2724560-2725004	GNAT family N-acetyltransferase	WP_004044703.1	cl38432	Acetyltransf_10 superfamily		pfam13673	Acetyltransf_10	Acetyltransferase (GNAT) domain; This family contains proteins with N-acetyltransferase functions such as Elp3-related proteins.	COG2153	R	Predicted N-acyltransferase, GNAT family
	HVO_0698	nop10	-3.43812	0.000464565	-1.02055	0.921111	3.36889	0.000464565	Chromosome:627961-628153	RNA-protein complex protein Nop10	WP_004044237.1	cl00977	Nop10p superfamily		PRK13130	PRK13130	H/ACA RNA-protein complex component Nop10p; Reviewed	COG2260	J	rRNA maturation protein Nop10, contains Zn-ribbon domain	K11130	NOP10, NOLA3	H/ACA ribonucleoprotein complex subunit 3
	HVO_0656	HVO_0656	-4.00289	0.0235099	-1.18835	0.677902	3.36845	0.0461945	Chromosome:585787-586513	hypothetical protein	WP_004044280.1	cl01651	DUF2103 superfamily		COG4031	COG4031	Uncharacterized protein, DUF2103 family [Function unknown]; Predicted metal-binding protein [General function prediction only].	COG4031	S	Uncharacterized protein
	HVO_1463	trxB4	-2.51751	1	1.46687	0.524651	3.36592	0.000464565	Chromosome:1334501-1335452	hypothetical protein	WP_004043472.1	cl33909	TrxB superfamily		COG0492	TrxB	Thioredoxin reductase [Posttranslational modification, protein turnover, chaperones]; Thioredoxin reductase [Posttranslational modification, protein turnover, chaperones].	COG0492	O	Thioredoxin reductase
	HVO_A0293	potA1	-1.18546	1	2.83761	0.0150903	3.36388	0.0129165	pHV4:303471-304617	ABC transporter ATP-binding protein	WP_004043208.1	cl34678	PotA superfamily		COG3842	PotA	ABC-type Fe3+/spermidine/putrescine transport systems, ATPase components [Amino acid transport and metabolism]; ABC-type spermidine/putrescine transport systems, ATPase components [Amino acid transport and metabolism].	COG3842	E	ABC-type Fe3+/spermidine/putrescine transport systems, ATPase components
	HVO_0333	pyrE2	-3.48884	0.0197131	-1.03941	0.92568	3.35656	0.0251468	Chromosome:301750-302281	orotate phosphoribosyltransferase	WP_004044590.1	cl00309	PRTases_typeI superfamily		PRK13812	PRK13812	orotate phosphoribosyltransferase; Provisional	COG0461	F	Orotate phosphoribosyltransferase	K00762	pyrE	orotate phosphoribosyltransferase [EC:2.4.2.10]
	HVO_1388	HVO_1388	-3.43547	0.0019385	-1.02365	0.943591	3.35611	0.00291542	Chromosome:1262635-1263136	hypothetical protein	WP_004043551.1
	HVO_0157	HVO_0157	-2.10617	0.54942	1.58555	0.631485	3.33943	0.291294	Chromosome:144415-144727	hypothetical protein	WP_004045270.1
	HVO_2164	HVO_2164	-4.60744	0.205232	-1.38013	0.549036	3.3384	0.268283	Chromosome:2033867-2037127	FtsX-like permease family protein	WP_004042050.1	cl30308	LolE superfamily		cl30308	LolE superfamily	ABC-type transport system, involved in lipoprotein release, permease component [Cell wall/membrane/envelope biogenesis]; ABC-type transport system, involved in lipoprotein release, permease component [Cell envelope biogenesis, outer membrane].	COG4591	M	ABC-type transport system, involved in lipoprotein release, permease component	K02004	ABC.CD.P	putative ABC transport system permease protein
	HVO_1348	nnrDE	-2.84613	1	1.2876	1	3.33804	1	Chromosome:1225437-1227398	bifunctional ADP-dependent NAD(P)H-hydrate dehydratase/NAD(P)H-hydrate epimerase	WP_004043590.1	cl00192	ribokinase_pfkB_like superfamily		COG0063	Nnr2	NAD(P)H-hydrate repair enzyme Nnr, NAD(P)H-hydrate dehydratase domain [Nucleotide transport and metabolism]; Predicted sugar kinase [Carbohydrate transport and metabolism].	COG0062	F	NAD(P)H-hydrate repair enzyme Nnr, NAD(P)H-hydrate epimerase domain	K23997	nnr	ADP-dependent NAD(P)H-hydrate dehydratase / NAD(P)H-hydrate epimerase [EC:4.2.1.136 5.1.99.6]
	HVO_A0505	fadA4	-2.41514	0.300045	1.38128	0.648176	3.33599	0.148202	pHV4:511838-512603	enoyl-CoA hydratase	WP_004040856.1	cl23717	crotonase-like superfamily		cl23717	crotonase-like superfamily	Crotonase/Enoyl-Coenzyme A (CoA) hydratase superfamily. This superfamily contains a diverse set of enzymes including enoyl-CoA hydratase, napthoate synthase, methylmalonyl-CoA decarboxylase, 3-hydoxybutyryl-CoA dehydratase, and dienoyl-CoA isomerase. Many of these play important roles in fatty acid metabolism. In addition to a conserved structural core and the formation of trimers (or dimers of t…	COG1024	I	Enoyl-CoA hydratase/carnithine racemase
	HVO_0537	HVO_0537	-2.33917	0.000464565	1.42386	0.00794197	3.33066	0.000464565	Chromosome:468353-468521	hypothetical protein
	HVO_0637	HVO_0637	-5.01108	0.151382	-1.50518	0.529394	3.32922	1	Chromosome:571194-574485	DUF58 domain-containing protein	WP_004044298.1	cl34343	YeaD2 superfamily		COG1721	YeaD2	Uncharacterized conserved protein, DUF58 family, contains vWF domain [Function unknown]; Uncharacterized conserved protein (some members contain a von Willebrand factor type A (vWA) domain) [General function prediction only].	COG1721	S	Uncharacterized conserved protein, DUF58 family, contains vWF domain
	HVO_1624	HVO_1624	-2.68425	0.304813	1.24023	0.727232	3.32908	0.239339	Chromosome:1489287-1491153	hypothetical protein	WP_004041513.1
	HVO_0139	HVO_0139	-2.58399	0.000464565	1.28577	0.148202	3.32241	0.000464565	Chromosome:129198-129504	ATPase	WP_081442881.1
	HVO_1192	livJ2	-2.38112	0.0286861	1.39244	0.235692	3.31557	0.0019385	Chromosome:1084391-1085606	ABC transporter substrate-binding protein	WP_004043749.1	cl10011	Periplasmic_Binding_Protein_Type_1 superfamily		cl10011	Periplasmic_Binding_Protein_Type_1 superfamily	Type 1 periplasmic binding fold superfamily; Type 1 periplasmic binding fold superfamily. This model and hierarchy represent the ligand binding domains of the LacI family of transcriptional regulators, periplasmic binding proteins of the ABC-type transport systems, the family C G-protein couples receptors (GPCRs), membrane bound guanylyl cyclases including the family of natriuretic peptide recept…	COG0683	E	ABC-type branched-chain amino acid transport system, periplasmic component	K01999	livK	branched-chain amino acid transport system substrate-binding protein
	HVO_B0335	HVO_B0335	-4.45855	1	-1.34478	1	3.31545	1	pHV3:389120-390365	MFS transporter	WP_144064016.1	cl28910	MFS superfamily		cl28910	MFS superfamily	Major Facilitator Superfamily; The Major Facilitator Superfamily (MFS) is a large and diverse group of secondary transporters that includes uniporters, symporters, and antiporters. MFS proteins facilitate the transport across cytoplasmic or internal membranes of a variety of substrates including ions, sugar phosphates, drugs, neurotransmitters, nucleosides, amino acids, and peptides. They do so u…	COG0477	GEPR	MFS family permease
	HVO_0889	HVO_0889	-3.94283	0.0379173	-1.19234	0.689576	3.30679	0.0617447	Chromosome:805443-806088	FAD-dependent oxidoreductase	WP_004044049.1	cl06868	FNR_like superfamily		cd00322	FNR_like	Ferredoxin reductase (FNR), an FAD and NAD(P) binding protein, was intially identified as a chloroplast reductase activity, catalyzing the electron transfer from reduced iron-sulfur protein ferredoxin to NADP+ as the final step in the electron transport mechanism of photosystem I. FNR transfers electrons from reduced ferredoxin to FAD (forming FADH2 via a semiquinone intermediate) and then transf…	COG1018	C	Ferredoxin-NADP reductase
	HVO_1908	nasA	-2.4269	1	1.36173	1	3.30478	1	Chromosome:1756593-1758696	molybdopterin-dependent oxidoreductase	WP_004041789.1	cl09928	Molybdopterin-Binding superfamily		cl09928	Molybdopterin-Binding superfamily	Molybdopterin-Binding (MopB) domain of the MopB superfamily of proteins, a large, diverse, heterogeneous superfamily of enzymes that, in general, bind molybdopterin as a cofactor. The MopB domain is found in a wide variety of molybdenum- and tungsten-containing enzymes, including formate dehydrogenase-H (Fdh-H) and -N (Fdh-N), several forms of nitrate reductase (Nap, Nas, NarG), dimethylsulfoxide…	COG0243	C	Anaerobic selenocysteine-containing dehydrogenase	K00372	nasA	assimilatory nitrate reductase catalytic subunit [EC:1.7.99.-]
	HVO_A0270	glpB2	-3.93942	1	-1.20224	1	3.27672	1	pHV4:274082-277122	glycerol-3-phosphate dehydrogenase subunit GlpB	WP_004043185.1	cl26299	PRK05329 superfamily		PRK05329	PRK05329	anaerobic glycerol-3-phosphate dehydrogenase subunit B; Validated	COG3075	E	Anaerobic glycerol-3-phosphate dehydrogenase	K00112	glpB	glycerol-3-phosphate dehydrogenase subunit B [EC:1.1.5.3]
	HVO_2922	HVO_2922	-2.65341	0.000464565	1.23336	0.19897	3.2726	0.000464565	Chromosome:2755913-2756096	DUF1508 domain-containing protein	WP_004044754.1	cl01356	DUF1508 superfamily		pfam07411	DUF1508	Domain of unknown function (DUF1508); This family represents a series of bacterial domains of unknown function of around 50 residues in length. Members of this family are often found as tandem repeats and in some cases represent the whole protein. All member proteins are described as being hypothetical.	COG3422	S	Uncharacterized conserved protein YegP, UPF0339 family	K09946	K09946	uncharacterized protein
	HVO_2406	nikQ	-2.46743	1	1.32465	0.709811	3.26846	0.265348	Chromosome:2273428-2275978	cobalt ECF transporter T component CbiQ	WP_004042295.1	cl00463	CbiQ superfamily		TIGR02454	ECF_T_CbiQ	cobalt ECF transporter T component CbiQ; This model represents the CbiQ component of the cobalt-specific ECF-type. CbiQ is now recognized as the T component of energy-coupling factor (ECF)-type transporters. The S component confers specificity (CbiM-N for cobalt systems), which CbiO is the ABC-family ATPase. In general, proteins found by this model reside next to the other putative subunits of th…	COG0619	H	Energy-coupling factor transporter transmembrane protein EcfT	K02008	cbiQ	cobalt/nickel transport system permease protein
	HVO_2801	livG3	-1.52375	0.33885	2.14366	0.0126874	3.26639	0.00746333	Chromosome:2631347-2635402	ABC transporter ATP-binding protein	WP_004043044.1	cl25403	ABC_ATPase superfamily		cd03219	ABC_Mj1267_LivG_branched	ATP-binding cassette component of branched chain amino acids transport system; The Mj1267/LivG ABC transporter subfamily is involved in the transport of the hydrophobic amino acids leucine, isoleucine and valine. MJ1267 is a branched-chain amino acid transporter with 29% similarity to both the LivF and LivG components of the E. coli branched-chain amino acid transporter. MJ1267 contains an insert…	COG0411	E	ABC-type branched-chain amino acid transport system, ATPase component	K01995	livG	branched-chain amino acid transport system ATP-binding protein
	HVO_1926	HVO_1926	-3.29614	0.0443689	-1.01215	0.980184	3.25657	0.0397532	Chromosome:1774628-1775381	DUF541 domain-containing protein	WP_004041805.1	cl01077	SIMPL superfamily		cl01077	SIMPL superfamily	Protein of unknown function (DUF541); Members of this family have so far been found in bacteria and mouse SwissProt or TrEMBL entries. However possible family members have also been identified in translated rat (Genbank:AW144450) and human (Genbank:AI478629) ESTs. A mouse family member has been named SIMPL (signalling molecule that associates with mouse pelle-like kinase). SIMPL appears to facili…	COG2968	S	Uncharacterized conserved protein YggE, contains kinase-interacting SIMPL domain	K09807	K09807	uncharacterized protein
	HVO_2231	HVO_2231	-3.3752	0.424375	-1.03663	0.949563	3.25594	0.432505	Chromosome:2094571-2096085	aldo/keto reductase	WP_004042120.1	cl00470	Aldo_ket_red superfamily		COG0656	ARA1	Aldo/keto reductase, related to diketogulonate reductase [Secondary metabolites biosynthesis, transport and catabolism]; Aldo/keto reductases, related to diketogulonate reductase [General function prediction only].	COG0656	Q	Aldo/keto reductase, related to diketogulonate reductase	K06222	dkgB	2,5-diketo-D-gluconate reductase B [EC:1.1.1.346]
	HVO_B0078	dppF11	-1.8851	0.171921	1.71065	0.144977	3.22474	0.00818658	pHV3:82703-93334	ABC transporter ATP-binding protein	WP_004041077.1	cl34787	AppF superfamily		COG4608	AppF	ABC-type oligopeptide transport system, ATPase component [Amino acid transport and metabolism]; ABC-type oligopeptide transport system, ATPase component [Amino acid transport and metabolism].	COG4608	E	ABC-type oligopeptide transport system, ATPase component
	HVO_0427	rtcA	-2.6703	1	1.24306	1	3.21986	1	Chromosome:384017-385076	RNA 3'-terminal phosphate cyclase	WP_004044497.1	cl29291	PRK04204 superfamily		PRK04204	PRK04204	RNA 3'-terminal-phosphate cyclase; Provisional	COG0430	A	RNA 3'-terminal phosphate cyclase	K01974	RTCA, rtcA	RNA 3'-terminal phosphate cyclase (ATP) [EC:6.5.1.4]
	HVO_0532	tsgC1	-2.21662	0.0405336	1.4484	0.10441	3.21054	0.00291542	Chromosome:463221-465227	carbohydrate ABC transporter permease	WP_004044398.1	cl33860	UgpE superfamily		COG0395	UgpE	ABC-type glycerol-3-phosphate transport system, permease component [Carbohydrate transport and metabolism]; ABC-type sugar transport system, permease component [Carbohydrate transport and metabolism].	COG0395	G	ABC-type glycerol-3-phosphate transport system, permease component	K17317	gtsC, glcG	glucose/mannose transport system permease protein
	HVO_2926	HVO_2926	-2.92292	0.0159127	1.09716	0.811811	3.20692	0.00891407	Chromosome:2758390-2759152	pseudo	0							COG1228	Q	Imidazolonepropionase or related amidohydrolase
	HVO_A0348A	HVO_A0348A	1.17409	0.924616	3.75836	0.391291	3.20109	0.407143	pHV4:361251-361443
	HVO_1006	HVO_1006	-5.39894	0.0670331	-1.6909	0.0866992	3.19294	0.182137	Chromosome:914364-916070	ABC transporter ATP-binding protein	WP_004043937.1	cl34128	CcmA superfamily		COG1131	CcmA	ABC-type multidrug transport system, ATPase component [Defense mechanisms]; ABC-type multidrug transport system, ATPase component [Defense mechanisms].	COG1131	V	ABC-type multidrug transport system, ATPase component	K01990	ABC-2.A	ABC-2 type transport system ATP-binding protein
	HVO_A0480	pstB2	-2.1243	0.00291542	1.49945	0.0170341	3.18529	0.000464565	pHV4:487393-488347	phosphate ABC transporter ATP-binding protein	WP_004040835.1	cl32982	PRK14264 superfamily		PRK14264	PRK14264	phosphate ABC transporter ATP-binding protein; Provisional	COG1117	P	ABC-type phosphate transport system, ATPase component	K02036	pstB	phosphate transport system ATP-binding protein [EC:7.3.2.1]
	HVO_0660	HVO_0660	-4.47304	0.217028	-1.4081	0.673862	3.17666	1	Chromosome:589319-590060	YIP1 family protein	WP_004044275.1
	HVO_0543	trxA8	-2.81911	0.00291542	1.12599	0.697057	3.17428	0.00123099	Chromosome:474200-474461	glutaredoxin family protein	WP_004044388.1	cl00388	Thioredoxin_like superfamily		pfam05768	DUF836	Glutaredoxin-like domain (DUF836); These proteins are related to the pfam00462 family.
	HVO_1619	HVO_1619	-2.48084	0.0880576	1.27744	0.420099	3.16913	0.0359196	Chromosome:1486495-1487981	hypothetical protein	WP_004041509.1
	HVO_1092	rnp2	-3.23169	0.103475	-1.02122	0.975762	3.16455	0.108658	Chromosome:998311-998791	ribonuclease P	WP_004043846.1	cl00605	RNase_P_Rpp14 superfamily		COG1369	POP5	RNase P/RNase MRP subunit POP5 [Translation, ribosomal structure and biogenesis]; RNase P/RNase MRP subunit POP5 [Translation, ribosomal structure and biogenesis].	COG1369	J	RNase P/RNase MRP subunit POP5	K03537	POP5	ribonuclease P/MRP protein subunit POP5 [EC:3.1.26.5]
	HVO_A0600	HVO_A0600	-4.74816	0.000871533	-1.50144	0.104344	3.16241	0.0105991	pHV4:603817-604237	hypothetical protein	WP_004040957.1
	HVO_B0344	HVO_B0344	-2.02985	0.397588	1.5553	0.508223	3.15703	0.164684	pHV3:397380-397845	universal stress protein	WP_004041197.1	cl00292	AANH_like superfamily		pfam00582	Usp	Universal stress protein family; The universal stress protein UspA is a small cytoplasmic bacterial protein whose expression is enhanced when the cell is exposed to stress agents. UspA enhances the rate of cell survival during prolonged exposure to such conditions, and may provide a general "stress endurance" activity. The crystal structure of Haemophilus influenzae UspA reveals an alpha/beta fol…	COG0589	T	Nucleotide-binding universal stress protein, UspA family
	HVO_0957	HVO_0957	-2.50366	0.502291	1.25947	0.776959	3.15329	0.408261	Chromosome:864942-866869	hypothetical protein
	HVO_0676	HVO_0676	-3.81319	0.000464565	-1.53857	0.389051	3.14487	0.000464565	Chromosome:603590-604046	hypothetical protein	WP_004044259.1	cl26592	SHOCT superfamily		pfam09851	SHOCT	Short C-terminal domain; Short C-terminal domain.
	HVO_2727	HVO_2727	-3.2965	0.00665041	-1.05001	0.898008	3.13949	0.0133631	Chromosome:2572972-2573632	cyclase family protein	WP_004042944.1	cl00814	Cyclase superfamily		COG1878	COG1878	Kynurenine formamidase [Amino acid transport and metabolism]; Kynurenine formamidase [Amino acid transport and metabolism].	COG1878	E	Kynurenine formamidase
	HVO_2648	serA2	-2.43988	0.014892	1.28419	0.361132	3.13329	0.00159835	Chromosome:2496391-2497351	D-2-hydroxyacid dehydrogenase	WP_004042769.1	cl21454	NADB_Rossmann superfamily		cd05300	2-Hacid_dh_1	Putative D-isomer specific 2-hydroxyacid dehydrogenase; 2-Hydroxyacid dehydrogenases catalyze the conversion of a wide variety of D-2-hydroxy acids to their corresponding keto acids. The general mechanism is (R)-lactate + acceptor to pyruvate + reduced acceptor. Formate/glycerate and related dehydrogenases of the D-specific 2-hydroxyacid dehydrogenase superfamily include groups such as formate de…	COG0111	HR	Phosphoglycerate dehydrogenase or related dehydrogenase
	HVO_A0486	hypE1	-4.53142	0.111186	-1.44683	0.494728	3.13196	1	pHV4:493902-494913	hydrogenase expression protein	WP_004040839.1	cl10019	PurM-like superfamily		cd06061	PurM-like1	AIR synthase (PurM) related protein, subgroup 1 of unknown function. The family of PurM related proteins includes Hydrogen expression/formation protein HypE, AIR synthases, FGAM synthase and Selenophosphate synthetase (SelD). They all contain two conserved domains and seem to dimerize. The N-terminal domain forms the dimer interface and is a putative ATP binding domain.	COG0309	O	Hydrogenase maturation factor	K04655	hypE	hydrogenase expression/formation protein HypE
	HVO_1807	HVO_1807	-2.391	0.19203	1.30898	0.623437	3.12978	0.0916711	Chromosome:1669840-1670281	hypothetical protein	WP_004041690.1
	HVO_B0137	HVO_B0137	-3.02062	0.166419	1.03608	0.970561	3.12961	0.158216	pHV3:152219-152906	DNA-binding protein	WP_049914722.1	cl34606	COG3413 superfamily		cl34606	COG3413 superfamily	Predicted DNA binding protein, contains HTH domain [General function prediction only]; Predicted DNA binding protein [General function prediction only].	COG3413	R	Predicted DNA binding protein, contains HTH domain
	HVO_0964	trxA3	-2.22594	0.00380865	1.40542	0.092272	3.12838	0.000464565	Chromosome:870706-871132	thioredoxin	WP_004043981.1	cl00388	Thioredoxin_like superfamily		cd02947	TRX_family	TRX family; composed of two groups: Group I, which includes proteins that exclusively encode a TRX domain; and Group II, which are composed of fusion proteins of TRX and additional domains. Group I TRX is a small ancient protein that alter the redox state of target proteins via the reversible oxidation of an active site dithiol, present in a CXXC motif, partially exposed at the protein's surface.…	COG0526	O	Thiol-disulfide isomerase or thioredoxin	K03671	trxA	thioredoxin 1
	HVO_2713	HVO_2713	-2.65052	0.0142503	1.17907	0.619286	3.12514	0.00409911	Chromosome:2559355-2559703	hypothetical protein	WP_004042910.1
	HVO_1062	coaBC	-3.39609	0.00352408	-1.08981	0.810085	3.11623	0.00584235	Chromosome:970332-971493	bifunctional phosphopantothenoylcysteine decarboxylase/phosphopantothenate--cysteine ligase CoaBC	WP_004043879.1	cl35341	PRK05579 superfamily		cl35341	PRK05579 superfamily	bifunctional phosphopantothenoylcysteine decarboxylase/phosphopantothenate synthase; Validated	COG0452	H	Phosphopantothenoylcysteine synthetase/decarboxylase	K13038	coaBC, dfp	phosphopantothenoylcysteine decarboxylase / phosphopantothenate---cysteine ligase [EC:4.1.1.36 6.3.2.5]
	HVO_1563	HVO_1563	-3.11881	0.0286861	-1.00627	0.980899	3.09939	0.0331695	Chromosome:1431218-1431596	hypothetical protein	WP_004041441.1
	HVO_1972	HVO_1972	-2.01152	1	1.53759	1	3.09288	1	Chromosome:1819454-1820090	GNAT family N-acetyltransferase	WP_004041851.1	cl17182	NAT_SF superfamily		pfam00583	Acetyltransf_1	Acetyltransferase (GNAT) family; This family contains proteins with N-acetyltransferase functions such as Elp3-related proteins.	COG0456	J	Ribosomal protein S18 acetylase RimI and related acetyltransferases
	HVO_2799	HVO_2799	-1.61972	1	1.9093	0.335577	3.09252	0.159112	Chromosome:2630353-2631205	hypothetical protein	0
	HVO_A0176	HVO_A0176	-4.0647	0.40732	-1.31619	0.643623	3.08824	0.416216	pHV4:179507-181339	ABC transporter permease	WP_004043103.1	cl34051	YadH superfamily		COG0842	YadH	ABC-type multidrug transport system, permease component [Defense mechanisms]; ABC-type multidrug transport system, permease component [Defense mechanisms].	COG0842	V	ABC-type multidrug transport system, permease component	K01992	ABC-2.P	ABC-2 type transport system permease protein
	HVO_0390	HVO_0390	-5.96172	0.0814374	-1.93809	0.150374	3.07607	0.191286	Chromosome:345602-346082	RNA-binding protein	WP_004044533.1	cl36395	PRK14560 superfamily		PRK14560	PRK14560	putative RNA-binding protein; Provisional	COG2016	J	Predicted ribosome-associated RNA-binding protein Tma20, contains PUA domain	K07575	K07575	PUA domain protein
	HVO_0852	HVO_0852	-1.29559	0.737368	2.36792	0.0913148	3.06785	0.0660433	Chromosome:764327-764597	helix-turn-helix transcriptional regulator	WP_004044086.1	cl21459	HTH superfamily		smart00418	HTH_ARSR	helix_turn_helix, Arsenical Resistance Operon Repressor; helix_turn_helix, Arsenical Resistance Operon Repressor.	COG1846	K	DNA-binding transcriptional regulator, MarR family
	HVO_0708	pabC	-2.89746	0.252335	1.05877	0.917064	3.06776	0.235626	Chromosome:634429-637649	branched chain amino acid aminotransferase	WP_004044228.1	cl00224	PLPDE_IV superfamily		cd00449	PLPDE_IV	PyridoxaL 5'-Phosphate Dependent Enzymes class IV (PLPDE_IV). This D-amino acid superfamily, one of five classes of PLPDE, consists of branched-chain amino acid aminotransferases (BCAT), D-amino acid transferases (DAAT), and 4-amino-4-deoxychorismate lyases (ADCL). BCAT catalyzes the reversible transamination reaction between the L-branched-chain amino and alpha-keto acids. DAAT catalyzes the syn…	COG0115	EH	Branched-chain amino acid aminotransferase/4-amino-4-deoxychorismate lyase	K00826	E2.6.1.42, ilvE	branched-chain amino acid aminotransferase [EC:2.6.1.42]
	HVO_B0054	cbiX1	-3.62559	0.000464565	-1.18344	0.441072	3.06361	0.000464565	pHV3:65851-67997	ferredoxin	WP_004041100.1	cl34411	SirB superfamily		COG2138	SirB	Sirohydrochlorin ferrochelatase [Coenzyme transport and metabolism]; Sirohydrochlorin ferrochelatase [Inorganic ion transport and metabolism].	COG2138	H	Sirohydrochlorin ferrochelatase
	HVO_1426	HVO_1426	-2.81818	0.0869552	1.08308	0.881738	3.05232	0.0660433	Chromosome:1299308-1300286	hypothetical protein	WP_004043509.1
	HVO_1471	HVO_1471	-3.76172	0.000464565	-1.23338	0.278866	3.04993	0.000464565	Chromosome:1342807-1343401	sulfite oxidase-like oxidoreductase	WP_004043464.1	cl00199	SO_family_Moco superfamily		cd02109	arch_bact_SO_family_Moco	bacterial and archael members of the sulfite oxidase (SO) family of molybdopterin binding domains. This molybdopterin cofactor (Moco) binding domain is found in a variety of oxidoreductases, main members of this family are nitrate reductase (NR) and sulfite oxidase (SO). Common features of all known members of this family are that they contain one single pterin cofactor and part of the coordinati…	COG2041	C	Periplasmic DMSO/TMAO reductase YedYZ, molybdopterin-dependent catalytic subunit
	HVO_0296	HVO_0296	-3.65478	0.0683301	-1.20074	0.703433	3.04377	0.103701	Chromosome:264340-265126	SDR family oxidoreductase	WP_004044627.1	cl25409	SDR superfamily		cl25409	SDR superfamily	Short-chain dehydrogenases/reductases (SDR); SDRs are a functionally diverse family of oxidoreductases that have a single domain with a structurally conserved Rossmann fold (alpha/beta folding pattern with a central beta-sheet), an NAD(P)(H)-binding region, and a structurally diverse C-terminal region. Classical SDRs are typically about 250 residues long, while extended SDRs are approximately 350…	COG1028	IQR	NAD(P)-dependent dehydrogenase, short-chain alcohol dehydrogenase family	K00059	fabG, OAR1	3-oxoacyl-[acyl-carrier protein] reductase [EC:1.1.1.100]
	HVO_0804	HVO_0804	-2.70945	0.268283	1.09149	0.923245	3.03774	0.267346	Chromosome:722660-724015	hypothetical protein
	HVO_A0580	livF5	-2.51464	1	1.20136	1	3.02098	1	pHV4:581818-585345	ABC transporter ATP-binding protein	WP_004040938.1	cl33862	LivF superfamily		COG0410	LivF	ABC-type branched-chain amino acid transport system, ATPase component [Amino acid transport and metabolism]; ABC-type branched-chain amino acid transport systems, ATPase component [Amino acid transport and metabolism].	COG0410	E	ABC-type branched-chain amino acid transport system, ATPase component	K01996	livF	branched-chain amino acid transport system ATP-binding protein
	HVO_2447A	HVO_2447A	-1.34161	0.177866	2.25067	0.000464565	3.01952	0.000464565	Chromosome:2316358-2316625
	HVO_2762	HVO_2762	-2.90927	1	1.03661	1	3.01577	1	Chromosome:2599557-2601404	isopentenyl phosphate kinase family protein	WP_004043009.1	cl00452	AAK superfamily		cd04241	AAK_FomA-like	AAK_FomA-like: This CD includes a fosfomycin biosynthetic gene product, FomA, and similar proteins found in a wide range of organisms. Together, the fomA and fomB genes in the fosfomycin biosynthetic gene cluster of Streptomyces wedmorensis confer high-level fosfomycin resistance. FomA and FomB proteins converted fosfomycin to fosfomycin monophosphate and fosfomycin diphosphate in the presence of…	COG1608	I	Isopentenyl phosphate kinase	K06981	ipk	isopentenyl phosphate kinase [EC:2.7.4.26]
	HVO_2492	HVO_2492	-2.60968	0.157523	1.15129	0.811782	3.0045	0.100705	Chromosome:2359001-2359286	hypothetical protein	WP_004042450.1
	HVO_2339	HVO_2339	-3.16732	1	-1.05468	1	3.00312	1	Chromosome:2203704-2205525	PAS domain-containing protein	WP_004042229.1	cl24076	HisKA_7TM superfamily		pfam16927	HisKA_7TM	N-terminal 7TM region of histidine kinase; HisKA_7TM is an N-terminal region consisting of seven transmembrane domains found in Archaea and some bacteria. It is always found associated with histidine kinase.	COG5000	T	Signal transduction histidine kinase involved in nitrogen fixation and metabolism regulation
	HVO_1702	HVO_1702	-3.05749	0.113023	-1.02177	0.97691	2.99235	0.130938	Chromosome:1562798-1563230	DUF393 domain-containing protein	WP_004041591.1	cl01136	DUF393 superfamily		cl01136	DUF393 superfamily	Protein of unknown function, DUF393; Members of this family have two highly conserved cysteine residues near their N-terminus. The function of these proteins is unknown.
	HVO_1756	pat1	-2.70642	0.0247052	1.09754	0.818809	2.9704	0.0142503	Chromosome:1625272-1625896	GNAT family N-acetyltransferase	WP_004041639.1	cl17182	NAT_SF superfamily		pfam00583	Acetyltransf_1	Acetyltransferase (GNAT) family; This family contains proteins with N-acetyltransferase functions such as Elp3-related proteins.	COG0456	J	Ribosomal protein S18 acetylase RimI and related acetyltransferases
	HVO_0814	HVO_0814	-2.06518	0.101823	1.43797	0.274283	2.96966	0.0142503	Chromosome:734300-734900	J domain-containing protein	WP_013035511.1	cl02542	DnaJ superfamily		smart00271	DnaJ	DnaJ molecular chaperone homology domain; DnaJ molecular chaperone homology domain.	COG2214	K	Curved DNA-binding protein CbpA, contains a DnaJ-like domain
	HVO_0863	HVO_0863	-2.81728	0.000464565	1.05283	0.77441	2.96611	0.000464565	Chromosome:778850-779303	metal-dependent transcriptional regulator	WP_004044074.1	cl34227	MntR superfamily		COG1321	MntR	Mn-dependent transcriptional regulator, DtxR family [Transcription]; Mn-dependent transcriptional regulator [Transcription].	COG1321	K	Mn-dependent transcriptional regulator, DtxR family
	HVO_B0320	HVO_B0320	-2.63902	0.000464565	1.11773	0.88149	2.96493	0.000464565	pHV3:368667-369435	IclR family transcriptional regulator	WP_004041222.1	cl34258	IclR superfamily		COG1414	IclR	DNA-binding transcriptional regulator, IclR family [Transcription]; Transcriptional regulator [Transcription].	COG1414	K	DNA-binding transcriptional regulator, IclR family
	HVO_1013	ctaB	-3.86255	0.000464565	-1.30506	0.124857	2.95966	0.000464565	Chromosome:921475-922882	protoheme IX farnesyltransferase	WP_013035258.1	cl00337	PT_UbiA superfamily		PRK04375	PRK04375	protoheme IX farnesyltransferase; Provisional	COG0109	HI	Polyprenyltransferase (heme O synthase)	K02257	COX10, ctaB, cyoE	heme o synthase [EC:2.5.1.141]
	HVO_1498	ptfA	-4.12395	0.0484603	-1.39655	0.315125	2.95295	0.103864	Chromosome:1366401-1367135	PTS fructose transporter subunit IIA	WP_004043437.1	cl00163	PTS_IIA_fru superfamily		cl00163	PTS_IIA_fru superfamily	PTS_IIA, PTS system, fructose/mannitol specific IIA subunit. The bacterial phosphoenolpyruvate: sugar phosphotransferase system (PTS) is a multi-protein system involved in the regulation of a variety of metabolic and transcriptional processes. This family is one of four structurally and functionally distinct group IIA PTS system cytoplasmic enzymes, necessary for the uptake of carbohydrates acros…	COG1762	GT	Phosphotransferase system mannitol/fructose-specific IIA domain (Ntr-type)	K02768	fruB	fructose PTS system EIIA component [EC:2.7.1.202]
	HVO_2216	HVO_2216	-3.23779	0.00123099	-1.09914	0.750975	2.94574	0.00291542	Chromosome:2081586-2081925	hypothetical protein	0
	HVO_B0216	HVO_B0216	-2.50562	0.0461945	1.171	0.685015	2.93409	0.0227856	pHV3:255148-256360	UPF0261 family protein	WP_004041319.1	cl02262	Tm-1-like superfamily		pfam06792	UPF0261	Uncharacterized protein family (UPF0261); Uncharacterized protein family (UPF0261).	COG5441	S	Uncharacterized protein, UPF0261 family
	HVO_1953	HVO_1953	-2.24884	0.0144682	1.30347	0.303063	2.93129	0.0026061	Chromosome:1801413-1803735	pseudo	0							COG2203	T	GAF domain
	HVO_2139	HVO_2139	-2.37794	0.138121	1.23269	0.674835	2.93126	0.0664362	Chromosome:2003172-2003493	hypothetical protein	WP_004042021.1
	HVO_B0333	HVO_B0333	-2.16591	0.0826938	1.35325	0.386627	2.93101	0.0137958	pHV3:386756-387875	Gfo/Idh/MocA family oxidoreductase	WP_004041209.1	cl34002	MviM superfamily		COG0673	MviM	Predicted dehydrogenase [General function prediction only]; Predicted dehydrogenases and related proteins [General function prediction only].	COG0673	R	Predicted dehydrogenase
	HVO_1479	HVO_1479	-2.79451	1	1.04375	1	2.91678	1	Chromosome:1349409-1351053	TIGR03663 family protein	WP_004043456.1	cl25705	COG4745 superfamily		cl25705	COG4745 superfamily	Predicted membrane-bound mannosyltransferase [General function prediction only]; Predicted membrane-bound mannosyltransferase [Posttranslational modification, protein turnover, chaperones].	COG4745	R	Predicted membrane-bound mannosyltransferase
	HVO_B0296	HVO_B0296	-1.92617	0.471016	1.50964	0.556744	2.90782	0.20275	pHV3:345035-345437	hypothetical protein	WP_004041243.1
	HVO_0214	HVO_0214	-2.53812	0.000464565	1.14426	0.313371	2.90426	0.000464565	Chromosome:193385-194348	L-lactate dehydrogenase	WP_004045328.1	cl21454	NADB_Rossmann superfamily		cd05292	LDH_2	A subgroup of L-lactate dehydrogenases; L-lactate dehydrogenases (LDH) are tetrameric enzymes catalyzing the last step of glycolysis in which pyruvate is converted to L-lactate. This subgroup is composed predominantly of bacterial LDHs and a few fungal LDHs. Bacterial LDHs may be non-allosteric or may be activated by an allosteric effector such as fructose-1,6-bisphosphate. LDHs are part of the N…	COG0039	C	Malate/lactate dehydrogenase	K00016	LDH, ldh	L-lactate dehydrogenase [EC:1.1.1.27]
	HVO_1198	HVO_1198	-5.07016	0.273855	-1.74805	0.493856	2.90047	0.471308	Chromosome:1089723-1090161	universal stress protein	WP_004043743.1	cl00292	AANH_like superfamily		pfam00582	Usp	Universal stress protein family; The universal stress protein UspA is a small cytoplasmic bacterial protein whose expression is enhanced when the cell is exposed to stress agents. UspA enhances the rate of cell survival during prolonged exposure to such conditions, and may provide a general "stress endurance" activity. The crystal structure of Haemophilus influenzae UspA reveals an alpha/beta fol…	COG0589	T	Nucleotide-binding universal stress protein, UspA family
	HVO_2468	HVO_2468	-2.41162	0.000464565	1.25616	0.764833	2.89989	0.000464565	Chromosome:2337544-2338252	SDR family oxidoreductase	WP_004042400.1	cl25409	SDR superfamily		cl25409	SDR superfamily	Short-chain dehydrogenases/reductases (SDR); SDRs are a functionally diverse family of oxidoreductases that have a single domain with a structurally conserved Rossmann fold (alpha/beta folding pattern with a central beta-sheet), an NAD(P)(H)-binding region, and a structurally diverse C-terminal region. Classical SDRs are typically about 250 residues long, while extended SDRs are approximately 350…	COG1028	IQR	NAD(P)-dependent dehydrogenase, short-chain alcohol dehydrogenase family
	HVO_0479	HVO_0479	-2.50012	0.000464565	1.1776	0.833578	2.89989	0.000464565	Chromosome:427741-428230	metallophosphoesterase family protein	WP_004044443.1	cl13995	MPP_superfamily superfamily		pfam12850	Metallophos_2	Calcineurin-like phosphoesterase superfamily domain; Members of this family are part of the Calcineurin-like phosphoesterase superfamily.	COG0622	R	Predicted phosphodiesterase	K07095	K07095	uncharacterized protein
	HVO_1025	acaB2	-2.82563	0.000464565	1.02596	0.917427	2.89898	0.000464565	Chromosome:933892-935421	3-ketoacyl-CoA thiolase	WP_004043917.1	cl35422	PRK06064 superfamily		cl35422	PRK06064 superfamily	acetyl-CoA acetyltransferase; Provisional	COG0183	I	Acetyl-CoA acetyltransferase	K00626	E2.3.1.9, atoB	acetyl-CoA C-acetyltransferase [EC:2.3.1.9]
	HVO_B0121	HVO_B0121	-2.9379	1	-1.01357	1	2.89856	1	pHV3:135820-136561	creatininase family protein	WP_004041035.1	cl00618	Creatininase superfamily		pfam02633	Creatininase	Creatinine amidohydrolase; Creatinine amidohydrolase (EC:3.5.2.10), or creatininase, catalyzes the hydrolysis of creatinine to creatine.	COG1402	HQ	Creatinine amidohydrolase/Fe(II)-dependent formamide hydrolase involved in riboflavin and F420 biosynthesis
	HVO_2485	birA	-3.20731	1	-1.10787	1	2.89503	1	Chromosome:2352995-2354000	biotin--[acetyl-CoA-carboxylase] ligase	WP_004042434.1	cl33840	BirA2 superfamily		COG0340	BirA2	Biotin-(acetyl-CoA carboxylase) ligase [Coenzyme transport and metabolism]; Biotin-(acetyl-CoA carboxylase) ligase [Coenzyme metabolism].	COG0340	H	Biotin-(acetyl-CoA carboxylase) ligase	K03524	birA	BirA family transcriptional regulator, biotin operon repressor / biotin---[acetyl-CoA-carboxylase] ligase [EC:6.3.4.15]
	HVO_A0383	dppD8	-1.21466	0.646735	2.38003	0.000464565	2.89093	0.00123099	pHV4:393940-397064	ABC transporter ATP-binding protein	WP_004043284.1	cl33877	DppD superfamily		COG0444	DppD	ABC-type dipeptide/oligopeptide/nickel transport system, ATPase component [Amino acid transport and metabolism, Inorganic ion transport and metabolism]; ABC-type dipeptide/oligopeptide/nickel transport system, ATPase component [Amino acid transport and metabolism / Inorganic ion transport and metabolism].	COG0444	EP	ABC-type dipeptide/oligopeptide/nickel transport system, ATPase component
	HVO_0114	ligT	-2.92411	0.000464565	-1.12957	0.874456	2.88786	0.000464565	Chromosome:110197-110752	RNA 2',3'-cyclic phosphodiesterase	WP_004045212.1	cl29176	2_5_ligase superfamily		TIGR02258	2_5_ligase	2'-5' RNA ligase; This protein family consists of bacterial and archaeal proteins with two tandem copies of Pfam domain pfam02834. Members for which activity has been measured perform a reversible, ATP-independent 2'-5'-ligation of what is presumably a non-phyiological substrate: half-tRNA splice intermediates from an intron-containing yeast tRNA. The physiological substrate(s) in prokaryotes may…	COG1514	J	2'-5' RNA ligase	K01975	thpR	RNA 2',3'-cyclic 3'-phosphodiesterase [EC:3.1.4.58]
	HVO_1041	HVO_1041	-2.40994	1	1.35777	1	2.87787	1	Chromosome:949984-950983	MBL fold metallo-hydrolase	WP_004043900.1	cl23716	metallo-hydrolase-like_MBL-fold superfamily		cd07725	TTHA1429-like_MBL-fold	uncharacterized Thermus thermophilus TTHA1429 and related proteins; MBL-fold metallo hydrolase domain; Includes the MBL-fold metallo hydrolase domain of uncharacterized Thermus thermophilus TTHA1429 and related proteins. Members of this subgroup belong to the MBL-fold metallo-hydrolase superfamily which is comprised mainly of hydrolytic enzymes which carry out a variety of biological functions.	COG0491	R	Glyoxylase or a related metal-dependent hydrolase, beta-lactamase superfamily II
	HVO_2533	HVO_2533	-1.76143	0.111701	1.63141	0.0969438	2.87362	0.0019385	Chromosome:2398797-2400158	PGF-CTERM sorting domain-containing protein	WP_004042533.1	cl02036	COG4885 superfamily		cl02036	COG4885 superfamily	Uncharacterized protein [Function unknown]; Uncharacterized protein conserved in archaea [Function unknown].	COG4885	S	Uncharacterized protein
	HVO_1340	HVO_1340	-2.11803	0.00123099	1.35554	0.0890417	2.87108	0.000464565	Chromosome:1219835-1220963	glycosyltransferase family 4 protein	WP_004043598.1	cl10013	Glycosyltransferase_GTB-type superfamily		cd03801	GT4_PimA-like	phosphatidyl-myo-inositol mannosyltransferase; This family is most closely related to the GT4 family of glycosyltransferases and named after PimA in Propionibacterium freudenreichii, which is involved in the biosynthesis of phosphatidyl-myo-inositol mannosides (PIM) which are early precursors in the biosynthesis of lipomannans (LM) and lipoarabinomannans (LAM), and catalyzes the addition of a man…	COG0297	G	Glycogen synthase
	HVO_2842	HVO_2842	-2.24455	0.00719845	1.27476	0.29853	2.86127	0.000464565	Chromosome:2678507-2679884	MgtC/SapB family protein	WP_004044660.1	cl34562	COG3174 superfamily		COG3174	COG3174	Uncharacterized membrane protein, DUF4010 family [Function unknown]; Predicted membrane protein [Function unknown].	COG3174	S	Uncharacterized membrane protein, DUF4010 family
	HVO_0234	HVO_0234	-3.24873	1	-1.13708	1	2.85707	1	Chromosome:210883-211711	hypothetical protein	WP_004045348.1
	HVO_0033	HVO_0033	-1.95	0.271396	1.45338	0.436755	2.83408	0.0780679	Chromosome:32275-32716	universal stress protein	WP_004045027.1	cl00292	AANH_like superfamily		pfam00582	Usp	Universal stress protein family; The universal stress protein UspA is a small cytoplasmic bacterial protein whose expression is enhanced when the cell is exposed to stress agents. UspA enhances the rate of cell survival during prolonged exposure to such conditions, and may provide a general "stress endurance" activity. The crystal structure of Haemophilus influenzae UspA reveals an alpha/beta fol…	COG0589	T	Nucleotide-binding universal stress protein, UspA family
	HVO_1635	HVO_1635	-2.19348	0.000464565	1.29045	0.159112	2.83057	0.000464565	Chromosome:1500480-1501104	hypothetical protein	WP_004041525.1	cl33894	RAD55 superfamily		cl33894	RAD55 superfamily	RecA-superfamily ATPase, KaiC/GvpD/RAD55 family [Signal transduction mechanisms]; RecA-superfamily ATPases implicated in signal transduction [Signal transduction mechanisms].	COG0467	T	RecA-superfamily ATPase, KaiC/GvpD/RAD55 family
	HVO_1343	HVO_1343	-2.69816	0.000464565	1.04834	0.816311	2.82859	0.000464565	Chromosome:1222321-1222636	hypothetical protein	WP_004043595.1	cl29515	NifU superfamily		cl29515	NifU superfamily	NifU-like domain; This is an alignment of the carboxy-terminal domain. This is the only common region between the NifU protein from nitrogen-fixing bacteria and rhodobacterial species. The biochemical function of NifU is unknown.	COG0694	O	Fe-S cluster biogenesis protein NfuA, 4Fe-4S-binding domain
	HVO_0761	HVO_0761	-3.18604	0.0690292	-1.12697	0.833866	2.82708	0.0944539	Chromosome:682315-683907	hypothetical protein	WP_004044176.1
	HVO_1612	HVO_1612	-2.75936	0.477353	1.02174	0.95826	2.81936	0.471946	Chromosome:1481748-1482207	DUF3179 domain-containing protein	WP_004041504.1	cl12911	DUF3179 superfamily		cl12911	DUF3179 superfamily	Protein of unknown function (DUF3179); This family of proteins has no known function.
	HVO_B0313	mobA3	-3.11728	0.412105	-1.11108	0.889131	2.80564	0.45254	pHV3:359106-359831	nucleotidyltransferase family protein	WP_004041229.1	cl11394	Glyco_tranf_GTA_type superfamily		cd04182	GT_2_like_f	GT_2_like_f is a subfamily of the glycosyltransferase family 2 (GT-2) with unknown function; GT-2 includes diverse families of glycosyltransferases with a common GT-A type structural fold, which has two tightly associated beta/alpha/beta domains that tend to form a continuous central sheet of at least eight beta-strands. These are enzymes that catalyze the transfer of sugar moieties from activate…	COG2068	H	CTP:molybdopterin cytidylyltransferase MocA	K07141	mocA	molybdenum cofactor cytidylyltransferase [EC:2.7.7.76]
	HVO_2370	HVO_2370	-3.22644	0.00323352	-1.15234	0.665631	2.7999	0.0103682	Chromosome:2235826-2236486	HAD family hydrolase	WP_004042259.1	cl34060	YigB superfamily		COG1011	YigB	FMN phosphatase YigB, HAD superfamily [Coenzyme transport and metabolism]; Predicted hydrolase (HAD superfamily) [General function prediction only].	COG1011	H	FMN phosphatase YigB, HAD superfamily	K07025	K07025	putative hydrolase of the HAD superfamily
	HVO_1291	HVO_1291	-2.21766	0.0112474	1.26155	0.355076	2.79769	0.00159835	Chromosome:1175603-1176335	fumarylacetoacetate hydrolase family protein	WP_004043648.1	cl33794	MhpD superfamily		COG0179	MhpD	2-keto-4-pentenoate hydratase/2-oxohepta-3-ene-1,7-dioic acid hydratase (catechol pathway) [Secondary metabolites biosynthesis, transport and catabolism]; 2-keto-4-pentenoate hydratase/2-oxohepta-3-ene-1,7-dioic acid hydratase (catechol pathway) [Secondary metabolites biosynthesis, transport, and catabolism].	COG0179	Q	2-keto-4-pentenoate hydratase/2-oxohepta-3-ene-1,7-dioic acid hydratase (catechol pathway)
	HVO_B0314	tsgC13	-1.24164	1	2.25076	1	2.79465	1	pHV3:360153-363931	ABC transporter permease	WP_004041228.1	cl00454	TM_PBP1_branched-chain-AA_like superfamily		COG1079	YufQ	ABC-type uncharacterized transport system, permease component [General function prediction only]; Uncharacterized ABC-type transport system, permease component [General function prediction only].	COG1079	R	ABC-type uncharacterized transport system, permease component	K23536	nupC	general nucleoside transport system permease protein
	HVO_1934	tif2Ba	-1.64163	1	1.70064	1	2.79182	1	Chromosome:1781432-1782674	NUDIX domain-containing protein	WP_004041813.1	cl00348	GCD2 superfamily		cl00348	GCD2 superfamily	Translation initiation factor 2B subunit, eIF-2B alpha/beta/delta family [Translation, ribosomal structure and biogenesis]; Translation initiation factor 2B subunit, eIF-2B alpha/beta/delta family [Translation, ribosomal structure and biogenesis].	COG0494	V	8-oxo-dGTP pyrophosphatase MutT and related house-cleaning NTP pyrophosphohydrolases, NUDIX family
	HVO_2013	cetZ5	-3.17563	0.000464565	-1.13786	0.562303	2.79089	0.000464565	Chromosome:1858706-1859891	cell division protein FtsZ	WP_004041897.1	cl10017	Tubulin_FtsZ_Cetz-like superfamily		cd02202	CetZ_tubulin-like	Cell-structure-related euryarchaeota tubulin/FtsZ homologs; CetZ proteins comprise a distinct tubulin/FtsZ family. The crystal structures of CetZ contain the FtsZ/tubulin superfamily fold and its family members have mosaic of tubulin-like and FtsZ-like amino acid residues. However, a recent study found that CetZ proteins (formerly annotated FtsZ type 2) are not required for cell division, whereas…	COG0206	D	Cell division GTPase FtsZ	K22222	cetZ	tubulin-like protein CetZ
	HVO_1452	citE	-3.78601	1	-1.36203	1	2.77967	1	Chromosome:1323706-1324546	CoA ester lyase	WP_004043483.1	cl21481	malate_synt superfamily		COG2301	CitE	Citrate lyase beta subunit [Carbohydrate transport and metabolism]; Citrate lyase beta subunit [Carbohydrate transport and metabolism].	COG2301	G	Citrate lyase beta subunit	K01644	citE	citrate lyase subunit beta / citryl-CoA lyase [EC:4.1.3.34]
	HVO_2233	HVO_2233	-2.68405	0.0609183	1.03158	0.946504	2.76881	0.0579353	Chromosome:2096886-2097303	hypothetical protein	WP_004042122.1
	HVO_A0492	tsgC6	-2.06051	1	1.54846	1	2.76638	1	pHV4:498328-501590	carbohydrate ABC transporter permease	WP_004040845.1	cl33860	UgpE superfamily		COG0395	UgpE	ABC-type glycerol-3-phosphate transport system, permease component [Carbohydrate transport and metabolism]; ABC-type sugar transport system, permease component [Carbohydrate transport and metabolism].	COG0395	G	ABC-type glycerol-3-phosphate transport system, permease component	K02026	ABC.MS.P1	multiple sugar transport system permease protein
	HVO_1142	HVO_1142	-3.06698	0.321579	-1.10869	0.926825	2.76631	0.411329	Chromosome:1044117-1044393	hypothetical protein	WP_004043795.1
	HVO_A0396	HVO_A0396	-1.76478	0.0266891	1.56616	0.0192951	2.76393	0.000464565	pHV4:405279-406098	SWIM zinc finger domain-containing protein	WP_004043295.1	cl19527	SWIM superfamily		COG4715	COG4715	Uncharacterized conserved protein, contains Zn finger domain [Function unknown]; Uncharacterized conserved protein [Function unknown].	COG4715	S	Uncharacterized conserved protein, contains Zn finger domain
	HVO_2934	HVO_2934	-5.08101	0.273804	-1.84584	0.441379	2.75267	0.480215	Chromosome:2764846-2765257	hypothetical protein	WP_004044775.1
	HVO_0110	HVO_0110	-2.60988	0.000464565	1.04972	0.838691	2.73963	0.000464565	Chromosome:107326-108373	PAS domain-containing protein	WP_004045206.1	cl33988	BaeS superfamily		COG0642	BaeS	Signal transduction histidine kinase [Signal transduction mechanisms]; Signal transduction histidine kinase [Signal transduction mechanisms].	COG2205	T	K+-sensing histidine kinase KdpD
	HVO_1354	mutS5b	-2.20691	0.101196	1.23764	0.596923	2.73136	0.0338718	Chromosome:1232331-1234074	DNA mismatch repair protein	WP_004043585.1	cl25403	ABC_ATPase superfamily		cl25403	ABC_ATPase superfamily	ATP-binding cassette transporter nucleotide-binding domain; ABC transporters are a large family of proteins involved in the transport of a wide variety of different compounds, like sugars, ions, peptides, and more complex organic molecules. The nucleotide-binding domain shows the highest similarity between all members of the family. ABC transporters are a subset of nucleotide hydrolases that cont…	COG1193	L	dsDNA-specific endonuclease/ATPase MutS2	K07456	mutS2	DNA mismatch repair protein MutS2
	HVO_1359	HVO_1359	-2.07412	0.0691639	1.31646	0.401259	2.7305	0.0115043	Chromosome:1238924-1239131	hypothetical protein	WP_004043580.1
	HVO_2240	HVO_2240	-2.68328	0.000464565	-1.10889	0.895485	2.72641	1	Chromosome:2100422-2101256	hypothetical protein	WP_004042129.1	cl22429	HHH_5 superfamily		pfam14520	HHH_5	Helix-hairpin-helix domain; Helix-hairpin-helix domain.
	HVO_0075	HVO_0075	-3.95157	0.0257214	-1.45274	0.31666	2.72009	0.0827856	Chromosome:76229-77447	MFS transporter	WP_004045122.1	cl28910	MFS superfamily		cl28910	MFS superfamily	Major Facilitator Superfamily; The Major Facilitator Superfamily (MFS) is a large and diverse group of secondary transporters that includes uniporters, symporters, and antiporters. MFS proteins facilitate the transport across cytoplasmic or internal membranes of a variety of substrates including ions, sugar phosphates, drugs, neurotransmitters, nucleosides, amino acids, and peptides. They do so u…	COG2814	G	Predicted arabinose efflux permease, MFS family
	HVO_1822	HVO_1822	-2.42461	0.0695902	1.12128	0.801744	2.71868	0.0367337	Chromosome:1683866-1684322	universal stress protein	WP_004041708.1	cl00292	AANH_like superfamily		cd00293	USP_Like	Usp: Universal stress protein family. The universal stress protein Usp is a small cytoplasmic bacterial protein whose expression is enhanced when the cell is exposed to stress agents. Usp enhances the rate of cell survival during prolonged exposure to such conditions, and may provide a general "stress endurance" activity. The crystal structure of Haemophilus influenzae Usp reveals an alpha/beta f…	COG0589	T	Nucleotide-binding universal stress protein, UspA family
	HVO_2329	HVO_2329	-2.79218	0.379493	-1.03031	0.963684	2.71005	0.408368	Chromosome:2194375-2194759	hypothetical protein	WP_004042221.1
	HVO_0655	HVO_0655	-3.27483	0.00497748	-1.21295	0.539922	2.69989	0.0181492	Chromosome:584723-585749	NAD-dependent epimerase/dehydratase family protein	WP_004044281.1	cl25409	SDR superfamily		cl25409	SDR superfamily	Short-chain dehydrogenases/reductases (SDR); SDRs are a functionally diverse family of oxidoreductases that have a single domain with a structurally conserved Rossmann fold (alpha/beta folding pattern with a central beta-sheet), an NAD(P)(H)-binding region, and a structurally diverse C-terminal region. Classical SDRs are typically about 250 residues long, while extended SDRs are approximately 350…	COG0451	M	Nucleoside-diphosphate-sugar epimerase
	HVO_2754	HVO_2754	-2.33877	1	1.15372	1	2.6983	1	Chromosome:2593367-2594651	hypothetical protein	WP_004042999.1	cl00772	TctA superfamily		cl00772	TctA superfamily	Tripartite tricarboxylate transporter TctA family; This family, formerly known as DUF112, is a family of bacterial and archaeal tripartite tricarboxylate transporters of the extracytoplasmic solute binding receptor-dependent transporter group of families, distinct from the ABC and TRAP-T families. TctA is part of the tripartite TctABC system which, as characterized in S. typhimurium, is a seconda…	COG1784	R	TctA family transporter	K08971	K08971	putative membrane protein
	HVO_0947	HVO_0947	-7.67416	0.143342	-2.84467	0.140435	2.69773	0.406081	Chromosome:858516-858738	hypothetical protein	WP_004043998.1	cl30344	ureB superfamily		cl30344	ureB superfamily	urease subunit beta; Provisional
	HVO_B0368	mobA2	-3.43469	0.260665	-1.27338	0.735205	2.69731	0.343691	pHV3:424711-427174	molybdenum cofactor guanylyltransferase	WP_004041166.1	cl11394	Glyco_tranf_GTA_type superfamily		cd02503	MobA	MobA catalyzes the formation of molybdopterin guanine dinucleotide; The prokaryotic enzyme molybdopterin-guanine dinucleotide biosynthesis protein A (MobA). All mononuclear molybdoenzymes bind molybdenum in complex with an organic cofactor termed molybdopterin (MPT). In many bacteria, including Escherichia coli, molybdopterin can be further modified by attachment of a GMP group to the terminal ph…	COG0746	H	Molybdopterin-guanine dinucleotide biosynthesis protein A	K03752	mobA	molybdenum cofactor guanylyltransferase [EC:2.7.7.77]
	HVO_2237	HVO_2237	-3.75781	0.264507	-1.39407	0.719295	2.69557	0.406671	Chromosome:2098772-2099213	hypothetical protein	WP_004042126.1
	HVO_1292	HVO_1292	-1.88296	0.000871533	1.76158	0.464669	2.68143	0.000464565	Chromosome:1176383-1176776	DUF1648 domain-containing protein	WP_004043647.1	cl29761	DUF1648 superfamily		pfam07853	DUF1648	Protein of unknown function (DUF1648); Members of this family are hypothetical proteins expressed by either bacterial or archaeal species. Some of these are annotated as being transmembrane proteins, and in fact many of these sequences contain a high proportion of hydrophobic residues.
	HVO_2192	HVO_2192	-2.06623	0.000464565	1.35188	0.706606	2.67957	0.000464565	Chromosome:2061443-2061659	hypothetical protein	WP_004042084.1
	HVO_2894	HVO_2894	-2.08914	0.222775	1.28083	0.63571	2.67584	0.0943473	Chromosome:2732768-2733413	bacterio-opsin activator	WP_004044712.1	cl34606	COG3413 superfamily		cl34606	COG3413 superfamily	Predicted DNA binding protein, contains HTH domain [General function prediction only]; Predicted DNA binding protein [General function prediction only].	COG3413	R	Predicted DNA binding protein, contains HTH domain
	HVO_B0204	HVO_B0204	-2.83746	0.093064	-1.06072	0.914188	2.67503	0.111554	pHV3:238092-238698	DedA family protein	WP_004041331.1	cl29190	YgaA superfamily		COG1238	YgaA	Uncharacterized membrane protein YqaA, SNARE-associated domain [Function unknown]; Predicted membrane protein [Function unknown].	COG1238	S	Uncharacterized membrane protein YqaA, SNARE-associated domain
	HVO_A0218	HVO_A0218	-2.47105	0.175982	1.08075	0.905619	2.67059	0.125967	pHV4:222045-228387	Gfo/Idh/MocA family oxidoreductase	WP_004043139.1	cl34002	MviM superfamily		COG0673	MviM	Predicted dehydrogenase [General function prediction only]; Predicted dehydrogenases and related proteins [General function prediction only].	COG0673	R	Predicted dehydrogenase
	HVO_0399	HVO_0399	-2.21075	0.00123099	1.20622	0.349395	2.66665	0.000464565	Chromosome:355049-356090	hypothetical protein	WP_004044524.1	cl35613	PRK07764 superfamily		cl35613	PRK07764 superfamily	DNA polymerase III subunits gamma and tau; Validated
	HVO_A0377	hyuE	-1.26507	0.639821	2.1071	0.0268526	2.66562	0.0340497	pHV4:385335-391035	hypothetical protein	WP_004043278.1	cl00518	Asp_Glu_race superfamily		cl00518	Asp_Glu_race superfamily	Asp/Glu/Hydantoin racemase; This family contains aspartate racemase, maleate isomerases EC:5.2.1.1, glutamate racemase, hydantoin racemase and arylmalonate decarboxylase EC:4.1.1.76.	COG4126	E	Asp/Glu/hydantoin racemase
	HVO_1401	tsgA11	-3.23762	0.000464565	-1.21645	0.123644	2.66153	0.000464565	Chromosome:1276174-1277308	BMP family ABC transporter substrate-binding protein	WP_004043537.1	cl10011	Periplasmic_Binding_Protein_Type_1 superfamily		cd06354	PBP1_BmpA_PnrA_like	Periplasmic binding domain of basic membrane lipoprotein, PnrA, in Treponema pallidum and its homologs from other bacteria and Archaea; Periplasmic binding domain of basic membrane lipoprotein, PnrA, in Treponema pallidum and its homologs from other bacteria and Archaea. The PnrA lipoprotein, also known as Tp0319 or TmpC, represents a novel family of bacterial purine nucleoside receptor encoded w…	COG1744	M	Basic membrane lipoprotein Med, periplasmic binding protein (PBP1-ABC) superfamily	K07335	bmpA, bmpB, tmpC	basic membrane protein A and related proteins
	HVO_1254	HVO_1254	-2.77599	0.000464565	-1.18916	0.816054	2.65921	0.000464565	Chromosome:1141983-1142136	hypothetical protein
	HVO_2547	rpl32e	-3.23586	0.357893	-1.22021	0.8145	2.65188	0.427826	Chromosome:2407486-2411338	50S ribosomal protein L32e	WP_013035418.1	cl32823	PRK12766 superfamily		PRK12766	PRK12766	50S ribosomal protein L32e; Provisional	COG0322	L	Excinuclease UvrABC, nuclease subunit	K02912	RP-L32e, RPL32	large subunit ribosomal protein L32e
	HVO_2864	HVO_2864	-2.61172	0.000464565	-1.115	0.893254	2.64634	0.000464565	Chromosome:2701944-2702813	hypothetical protein	WP_004044680.1	cl00278	CCC1_like superfamily		cl00278	CCC1_like superfamily	CCC1-related family of proteins; CCC1_like: This protein family includes the proteins related to CCC1, a yeast vacuole transmembrane protein responsible for the iron and manganese transport from the cytosol into vacuole. It also includes the proteins similar to nodulin-21, a plant nodule-specific protein that may be involved in symbiotic nitrogen fixation.	COG1814	P	Predicted Fe2+/Mn2+ transporter, VIT1/CCC1 family
	HVO_0781	HVO_0781	-3.12748	0.216667	-1.47663	0.521331	2.64634	0.212744	Chromosome:700342-701787	SAM-dependent chlorinase/fluorinase	WP_004044156.1	cl17774	SAM_adeno_trans superfamily		pfam01887	SAM_adeno_trans	S-adenosyl-l-methionine hydroxide adenosyltransferase; This is a family of proteins, previously known as DUF62, found in archaebacteria and bacteria. The structure of proteins in this family is similar to that of a bacterial fluorinating enzyme. S-adenosyl-l-methionine hydroxide adenosyltransferases utilizes a rigorously conserved amino acid side chain triad (Asp-Arg-His) which may have a role in…	COG1912	H	S-adenosylmethionine hydrolase (SAM-hydroxide adenosyltransferase)	K22205	K22205	S-adenosyl-L-methionine hydrolase (adenosine-forming) [EC:3.13.1.8]
	HVO_2122	dppF4	-1.0724	0.837743	2.46707	0.000464565	2.64569	0.000464565	Chromosome:1985890-1989277	dipeptide ABC transporter ATP-binding protein	WP_004042006.1	cl36019	dppF superfamily		cl36019	dppF superfamily	dipeptide transporter ATP-binding subunit; Provisional	COG4608	E	ABC-type oligopeptide transport system, ATPase component	K02032	ddpF	peptide/nickel transport system ATP-binding protein
	HVO_2745	mscS5	-2.64408	0.000464565	-1.00021	0.991921	2.64354	0.000464565	Chromosome:2587114-2588901	mechanosensitive ion channel family protein	WP_004042980.1	cl34001	MscS superfamily		COG0668	MscS	Small-conductance mechanosensitive channel [Cell wall/membrane/envelope biogenesis]; Small-conductance mechanosensitive channel [Cell envelope biogenesis, outer membrane].	COG0668	M	Small-conductance mechanosensitive channel
	HVO_1754	HVO_1754	-1.98894	0.000464565	1.6638	0.502958	2.63902	0.000464565	Chromosome:1624603-1624786	hypothetical protein	WP_004041637.1
	HVO_2470	HVO_2470	1.0967	0.789966	2.89379	0.000464565	2.63864	0.000464565	Chromosome:2340024-2341443	sodium-dependent transporter	WP_004042404.1	cl00456	SLC5-6-like_sbd superfamily		cd10336	SLC6sbd_Tyt1-Like	solute carrier 6 subfamily, Fusobacterium nucleatum Tyt1-like; solute-binding domain; SLC6 proteins (also called the sodium- and chloride-dependent neurotransmitter transporter family or Na+/Cl--dependent transporter family) include neurotransmitter transporters (NTTs): these are sodium- and chloride-dependent plasma membrane transporters for the monoamine neurotransmitters serotonin (5-hydroxytr…	COG0733	R	Na+-dependent transporter, SNF family	K03308	TC.NSS	neurotransmitter:Na+ symporter, NSS family
	HVO_2803	livH3	1.28111	0.564794	3.37541	0.000464565	2.63475	0.000464565	Chromosome:2631347-2635402	branched-chain amino acid ABC transporter permease	WP_013035544.1	cl00454	TM_PBP1_branched-chain-AA_like superfamily		cd06582	TM_PBP1_LivH_like	Transmembrane subunit (TM) of Escherichia coli LivH and related proteins. LivH is one of two TMs of the E. coli LIV-1/LS transporter, a Periplasmic Binding Protein (PBP)-dependent ATP-Binding Cassette (ABC) transporter involved in the uptake of branched-chain amino acids (AAs). These types of transporters generally bind type 1 PBPs. PBP-dependent ABC transporters consist of a PBP, two TMs, and tw…	COG0559	E	Branched-chain amino acid ABC-type transport system, permease component	K01997	livH	branched-chain amino acid transport system permease protein
	HVO_0808	HVO_0808	-2.00477	0.314199	1.31278	0.669269	2.63181	0.168416	Chromosome:726804-727110	hypothetical protein	WP_004044128.1
	HVO_B0138	HVO_B0138	-2.96905	1	-1.38676	1	2.62806	1	pHV3:152980-155490	PQQ-binding-like beta-propeller repeat protein	WP_013034980.1	cl37242	assembly_YfgL superfamily		cl37242	assembly_YfgL superfamily	outer membrane assembly lipoprotein YfgL; Members of this protein family are YfgL, a lipoprotein component of a complex that acts protein insertion into the bacterial outer membrane. Other members of this complex are NlpB, YfiO, and YaeT. This protein contains multiple copies of a repeat that, in other contexts, are associated with binding of the coenzyme PQQ. [Protein fate, Protein and peptide s…	COG1520	M	Outer membrane protein assembly factor BamB, contains PQQ-like beta-propeller repeat
	HVO_1129	HVO_1129	-2.84409	0.0568956	-1.08287	0.811782	2.62643	0.0833751	Chromosome:1028818-1030869	hypothetical protein	WP_004043808.1
	HVO_0787	trpC	-2.75671	0.361354	-1.0513	0.955286	2.62218	0.399703	Chromosome:706708-709562	indole-3-glycerol-phosphate synthase	WP_004044150.1	cl21457	DRE_TIM_metallolyase superfamily		cl21457	DRE_TIM_metallolyase superfamily	DRE-TIM metallolyase superfamily; The DRE-TIM metallolyase superfamily includes 2-isopropylmalate synthase (IPMS), alpha-isopropylmalate synthase (LeuA), 3-hydroxy-3-methylglutaryl-CoA lyase, homocitrate synthase, citramalate synthase, 4-hydroxy-2-oxovalerate aldolase, re-citrate synthase, transcarboxylase 5S, pyruvate carboxylase, AksA, and FrbC. These members all share a conserved triose-phosph…	COG0134	E	Indole-3-glycerol phosphate synthase	K01609	trpC	indole-3-glycerol phosphate synthase [EC:4.1.1.48]
	HVO_2560	rps19	-3.01694	0.000464565	-1.15174	0.249004	2.61947	0.000464565	Chromosome:2416280-2416703	30S ribosomal protein S19	WP_004042610.1	cl00350	Ribosomal_S19 superfamily		PRK04038	rps19p	30S ribosomal protein S19P; Provisional	COG0185	J	Ribosomal protein S19	K02965	RP-S19, rpsS	small subunit ribosomal protein S19
	HVO_2441	dppB5	-3.17995	1	-1.21434	1	2.61867	1	Chromosome:2310017-2311073	pseudo	0							COG0601	EP	ABC-type dipeptide/oligopeptide/nickel transport system, permease component
	HVO_B0103	HVO_B0103	-2.34387	1	1.11097	0.880829	2.60398	0.145997	pHV3:116058-117156	Gfo/Idh/MocA family oxidoreductase	WP_004041052.1	cl34002	MviM superfamily		COG0673	MviM	Predicted dehydrogenase [General function prediction only]; Predicted dehydrogenases and related proteins [General function prediction only].	COG0673	R	Predicted dehydrogenase
	HVO_A0338	dppB7	-1.70654	0.043911	1.52481	0.0372434	2.60215	0.000464565	pHV4:346746-350755	ABC transporter permease	WP_004043251.1	cl33970	DppB superfamily		COG0601	DppB	ABC-type dipeptide/oligopeptide/nickel transport system, permease component [Amino acid transport and metabolism, Inorganic ion transport and metabolism]; ABC-type dipeptide/oligopeptide/nickel transport systems, permease components [Amino acid transport and metabolism / Inorganic ion transport and metabolism].	COG0601	EP	ABC-type dipeptide/oligopeptide/nickel transport system, permease component	K02033	ABC.PE.P	peptide/nickel transport system permease protein
	HVO_1460	fadA2	-2.54383	0.000464565	-1.16139	0.847861	2.60088	1	Chromosome:1331450-1332260	enoyl-CoA hydratase	WP_004043475.1	cl23717	crotonase-like superfamily		cl23717	crotonase-like superfamily	Crotonase/Enoyl-Coenzyme A (CoA) hydratase superfamily. This superfamily contains a diverse set of enzymes including enoyl-CoA hydratase, napthoate synthase, methylmalonyl-CoA decarboxylase, 3-hydoxybutyryl-CoA dehydratase, and dienoyl-CoA isomerase. Many of these play important roles in fatty acid metabolism. In addition to a conserved structural core and the formation of trimers (or dimers of t…	COG1024	I	Enoyl-CoA hydratase/carnithine racemase
	HVO_0487	HVO_0487	-2.46335	0.274924	1.05381	0.949203	2.59589	0.240632	Chromosome:434847-435303	pyridoxamine 5'-phosphate oxidase family protein	WP_004044434.1	cl00381	PNPOx/FlaRed_like superfamily		pfam12900	Pyridox_ox_2	Pyridoxamine 5'-phosphate oxidase; Pyridoxamine 5'-phosphate oxidase is a FMN flavoprotein that catalyzes the oxidation of pyridoxamine-5-P (PMP) and pyridoxine-5-P (PNP) to pyridoxal-5-P (PLP). This entry contains several pyridoxamine 5'-phosphate oxidases, and related proteins.	COG3467	V	Nitroimidazol reductase NimA or a related FMN-containing flavoprotein, pyridoxamine 5'-phosphate oxidase superfamily
	HVO_1886	tupC	-2.74544	0.238722	-1.05863	0.945739	2.59338	0.301089	Chromosome:1740017-1741579	phosphate ABC transporter ATP-binding protein	WP_004041767.1	cl25403	ABC_ATPase superfamily		cd03260	ABC_PstB_phosphate_transporter	ATP-binding cassette domain of the phosphate transport system; Phosphate uptake is of fundamental importance in the cell physiology of bacteria because phosphate is required as a nutrient. The Pst system of E. coli comprises four distinct subunits encoded by the pstS, pstA, pstB, and pstC genes. The PstS protein is a phosphate-binding protein located in the periplasmic space. PstA and PstC are hy…	COG1117	P	ABC-type phosphate transport system, ATPase component	K06857	tupC, vupC	tungstate transport system ATP-binding protein [EC:7.3.2.6]
	HVO_2473	HVO_2473	-4.91181	0.301316	-1.89432	0.426387	2.59291	0.501517	Chromosome:2343549-2343852	hypothetical protein	WP_004042410.1
	HVO_2126	dppA4	1.48385	0.000464565	3.84748	0.000464565	2.5929	0.000464565	Chromosome:1990313-1992035	ABC transporter substrate-binding protein	WP_004042010.1	cl01709	PBP2_NikA_DppA_OppA_like superfamily		cd00995	PBP2_NikA_DppA_OppA_like	The substrate-binding domain of an ABC-type nickel/oligopeptide-like import system contains the type 2 periplasmic binding fold; This family represents the periplasmic substrate-binding domain of nickel/dipeptide/oligopeptide transport systems, which function in the import of nickel and peptides, and other closely related proteins. The oligopeptide-binding protein OppA is a periplasmic component …	COG0747	E	ABC-type transport system, periplasmic component	K02035	ABC.PE.S	peptide/nickel transport system substrate-binding protein
	HVO_2732	HVO_2732	-2.25101	1	1.15106	1	2.59105	1	Chromosome:2575653-2579063	hypothetical protein	WP_004042952.1	cl29772	PRK10015 superfamily		cl29772	PRK10015 superfamily	oxidoreductase; Provisional	COG0644	C	Dehydrogenase (flavoprotein)	K00313	fixC	electron transfer flavoprotein-quinone oxidoreductase [EC:1.5.5.-]
	HVO_2895	HVO_2895	-2.69549	0.0926828	-1.04408	0.942429	2.58169	0.101891	Chromosome:2733447-2734452	alpha/beta hydrolase	WP_004044713.1	cl33968	MhpC superfamily		COG0596	MhpC	Pimeloyl-ACP methyl ester carboxylesterase [Coenzyme transport and metabolism, General function prediction only]; Predicted hydrolases or acyltransferases (alpha/beta hydrolase superfamily) [General function prediction only].	COG1073	T	Fermentation-respiration switch protein FrsA, has esterase activity, DUF1100 family
	HVO_2574	HVO_2574	-2.48975	0.265068	-1.01943	0.972545	2.58112	0.271396	Chromosome:2424274-2425695	hypothetical protein	WP_004042632.1
	HVO_1248	HVO_1248	-3.56126	0.000464565	-1.3806	0.0698816	2.5795	0.000464565	Chromosome:1139166-1139376	hypothetical protein	WP_004043693.1
	HVO_0835	acaB1	-3.12733	0.410753	-1.21389	0.746063	2.57628	1	Chromosome:752361-753905	thiolase domain-containing protein	WP_004044101.1	cl35422	PRK06064 superfamily		cl35422	PRK06064 superfamily	acetyl-CoA acetyltransferase; Provisional	COG0183	I	Acetyl-CoA acetyltransferase	K00626	E2.3.1.9, atoB	acetyl-CoA C-acetyltransferase [EC:2.3.1.9]
	HVO_2912	HVO_2912	-2.20076	0.000464565	1.1819	0.843732	2.57576	0.000464565	Chromosome:2749122-2749728	DJ-1/PfpI family protein	WP_004044733.1	cl00020	GAT_1 superfamily		cd03139	GATase1_PfpI_2	Type 1 glutamine amidotransferase (GATase1)-like domain found in a subgroup of proteins similar to PfpI from Pyrococcus furiosus; Type 1 glutamine amidotransferase (GATase1)-like domain found in a subgroup of proteins similar to PfpI from Pyrococcus furiosus. PfpI is an ATP-independent intracellular proteases which may hydrolyze small peptides to provide a nutritional source. Only Cys of the cata…	COG4977	K	Transcriptional regulator GlxA family, contains an amidase domain and an AraC-type DNA-binding HTH domain
	HVO_2640	HVO_2640	-2.6392	0.0977564	-1.0248	0.971187	2.57533	0.106662	Chromosome:2489446-2490376	hypothetical protein	WP_004042761.1	cl37310	aRF1/eRF1 superfamily		cl37310	aRF1/eRF1 superfamily	peptide chain release factor 1, archaeal and eukaryotic forms; Directs the termination of nascent peptide synthesis (translation) in response to the termination codons UAA, UAG and UGA. This model identifies both archaeal (aRF1) and eukaryotic (eRF1) of the protein. Also known as translation termination factor 1. [Protein synthesis, Translation factors]	COG1503	J	Peptide chain release factor 1 (eRF1)
	HVO_0966	HVO_0966	-1.87278	0.107693	1.37066	0.313827	2.56693	0.0159127	Chromosome:872720-873692	ribose 1,5-bisphosphate isomerase	WP_004043979.1	cl00348	GCD2 superfamily		TIGR00511	ribulose_e2b2	ribose-1,5-bisphosphate isomerase, e2b2 family; The delineation of this family was based originally, in part, on a discussion and neighbor-joining phylogenetic study by Kyrpides and Woese of archaeal and other proteins homologous to the alpha, beta, and delta subunits of eukaryotic initiation factor 2B (eIF-2B), a five-subunit molecule that catalyzes GTP recycling for eIF-2. Recently, Sato, et al…	COG1184	J	Translation initiation factor 2B subunit, eIF-2B alpha/beta/delta family	K18237	K18237	ribose 1,5-bisphosphate isomerase [EC:5.3.1.29]
	HVO_1864	moaE	-2.27865	0.00159835	1.12576	0.638252	2.56522	0.000464565	Chromosome:1721044-1721830	molybdopterin synthase	WP_004041746.1	cl36382	PRK14493 superfamily		cl36382	PRK14493 superfamily	putative bifunctional molybdopterin-guanine dinucleotide biosynthesis protein MobB/MoaE; Provisional	COG0314	H	Molybdopterin synthase catalytic subunit	K03635	MOCS2B, moaE	molybdopterin synthase catalytic subunit [EC:2.8.1.12]
	HVO_2474	ugpQ	-2.77252	0.218816	-1.08108	0.919275	2.56457	0.25522	Chromosome:2343853-2344510	glycerophosphodiester phosphodiesterase	WP_004042412.1	cl14615	PI-PLCc_GDPD_SF superfamily		cl14615	PI-PLCc_GDPD_SF superfamily	Catalytic domain of phosphoinositide-specific phospholipase C-like phosphodiesterases superfamily; The PI-PLC-like phosphodiesterases superfamily represents the catalytic domains of bacterial phosphatidylinositol-specific phospholipase C (PI-PLC, EC 4.6.1.13), eukaryotic phosphoinositide-specific phospholipase C (PI-PLC, EC 3.1.4.11), glycerophosphodiester phosphodiesterases (GP-GDE, EC 3.1.4.46)…	COG0584	I	Glycerophosphoryl diester phosphodiesterase	K01126	E3.1.4.46, glpQ, ugpQ	glycerophosphoryl diester phosphodiesterase [EC:3.1.4.46]
	HVO_0755	HVO_0755	-2.89424	0.140014	-1.12899	0.81764	2.56358	0.195068	Chromosome:676917-678230	SDR family oxidoreductase	WP_004044182.1	cl25409	SDR superfamily		cd05266	SDR_a4	atypical (a) SDRs, subgroup 4; Atypical SDRs in this subgroup are poorly defined, one member is identified as a putative NAD-dependent epimerase/dehydratase. Atypical SDRs are distinct from classical SDRs. Members of this subgroup have a glycine-rich NAD(P)-binding motif that is related to, but is different from, the archetypical SDRs, GXGXXG. This subgroup also lacks most of the characteristic a…	COG0451	M	Nucleoside-diphosphate-sugar epimerase
	HVO_1195	livG2	-2.05971	0.152328	1.24453	0.505251	2.56337	0.0712573	Chromosome:1085658-1088844	ABC transporter ATP-binding protein	WP_004043746.1	cl25403	ABC_ATPase superfamily		cd03219	ABC_Mj1267_LivG_branched	ATP-binding cassette component of branched chain amino acids transport system; The Mj1267/LivG ABC transporter subfamily is involved in the transport of the hydrophobic amino acids leucine, isoleucine and valine. MJ1267 is a branched-chain amino acid transporter with 29% similarity to both the LivF and LivG components of the E. coli branched-chain amino acid transporter. MJ1267 contains an insert…	COG0411	E	ABC-type branched-chain amino acid transport system, ATPase component	K01995	livG	branched-chain amino acid transport system ATP-binding protein
	HVO_0023	HVO_0023	-2.55943	0.00609655	1.00106	0.985577	2.56215	0.00352408	Chromosome:22509-23400	AI-2E family transporter	WP_004045004.1	cl00465	AI-2E_transport superfamily		cl00465	AI-2E_transport superfamily	AI-2E family transporter; This family includes four different proteins from E. coli alone. One of them, YdgG or TqsA, has been shown to mediate transport of the quorum-sensing signal autoinducer 2 (AI-2). It is not clear if TqsA enhances secretion of AI-2 or inhibits AI-2 uptake. By altering the intracellular concentration of AI-2, TqsA affects gene expression in biofilms and biofilm formation. T…	COG0628	R	Predicted PurR-regulated permease PerM
	HVO_2421	HVO_2421	-1.44226	0.139804	1.77579	0.00352408	2.56115	0.000464565	Chromosome:2290688-2291396	helix-turn-helix domain-containing protein	WP_004042310.1	cl27795	COG1709 superfamily		cl27795	COG1709 superfamily	Predicted transcriptional regulator [Transcription]; Predicted transcriptional regulator [Transcription].	COG1709	K	Predicted transcriptional regulator	K07731	K07731	putative transcriptional regulator
	HVO_0984	nuoJ2	-3.25401	0.0773211	-1.27446	0.564042	2.55326	0.147197	Chromosome:893648-894576	hypothetical protein	WP_004043959.1										K00339	nuoJ	NADH-quinone oxidoreductase subunit J [EC:7.1.1.2]
	HVO_A0051	HVO_A0051	-1.56656	0.450972	1.62977	0.273005	2.55314	0.0721184	pHV4:45860-46265	hypothetical protein	WP_004043385.1
	HVO_A0335	HVO_A0335	-2.59908	0.000464565	-1.1514	0.860701	2.55266	0.000464565	pHV4:346017-346707	DUF1028 domain-containing protein	WP_004043248.1	cl38203	DUF1028 superfamily		pfam06267	DUF1028	Family of unknown function (DUF1028); Family of bacterial and archaeal proteins with unknown function. Some members are associated with a C-terminal peptidoglycan binding domain. So perhaps this could be an enzyme involved in peptidoglycan metabolism.	COG3342	R	Uncharacterized conserved protein, Ntn-hydrolase superfamily
	HVO_1489	HVO_1489	-3.41007	0.304325	-1.33755	0.760168	2.54949	0.433726	Chromosome:1359322-1359769	hypothetical protein	WP_004043446.1
	HVO_0353	rps12	-3.69268	0.000464565	-1.44861	0.00123099	2.54912	0.000464565	Chromosome:321384-321813	30S ribosomal protein S12	WP_004044570.1	cl00312	Ribosomal_S12_like superfamily		PRK04211	rps12P	30S ribosomal protein S12P; Reviewed	COG0048	J	Ribosomal protein S12	K02950	RP-S12, MRPS12, rpsL	small subunit ribosomal protein S12
	HVO_1853	HVO_1853	-2.52101	0.000464565	-1.10553	0.898078	2.54206	0.000464565	Chromosome:1712216-1712663	universal stress protein	WP_004041735.1	cl00292	AANH_like superfamily		pfam00582	Usp	Universal stress protein family; The universal stress protein UspA is a small cytoplasmic bacterial protein whose expression is enhanced when the cell is exposed to stress agents. UspA enhances the rate of cell survival during prolonged exposure to such conditions, and may provide a general "stress endurance" activity. The crystal structure of Haemophilus influenzae UspA reveals an alpha/beta fol…	COG0589	T	Nucleotide-binding universal stress protein, UspA family
	HVO_0853	mre11	-3.03673	0.293685	-1.19617	0.828703	2.53871	0.373815	Chromosome:764623-769037	exonuclease SbcCD subunit D	WP_013035492.1	cl33866	SbcD superfamily		COG0420	SbcD	DNA repair exonuclease SbcCD nuclease subunit [Replication, recombination and repair]; DNA repair exonuclease [DNA replication, recombination, and repair].	COG0420	L	DNA repair exonuclease SbcCD nuclease subunit	K03547	sbcD, mre11	DNA repair protein SbcD/Mre11
	HVO_B0129	HVO_B0129	-1.69937	0.00773827	2.2605	0.32638	2.53854	0.000464565	pHV3:144201-144381	hypothetical protein	WP_004041027.1
	HVO_B0295	ugpC	-1.59084	0.0367337	1.5951	0.00818658	2.53755	0.000464565	pHV3:343854-344988	sn-glycerol-3-phosphate ABC transporter ATP-binding protein UgpC	WP_004041244.1	cl36043	ugpC superfamily		cl36043	ugpC superfamily	glycerol-3-phosphate transporter ATP-binding subunit; Provisional	COG3842	E	ABC-type Fe3+/spermidine/putrescine transport systems, ATPase components	K10112	msmX, msmK, malK, sugC, ggtA, msiK	multiple sugar transport system ATP-binding protein
	HVO_1434A	HVO_1434A	-2.25124	0.0223515	1.12466	0.74138	2.53188	0.0107929	Chromosome:1306915-1307311
	HVO_0918	HVO_0918	-4.37333	0.218887	-1.73223	0.499386	2.52469	0.428375	Chromosome:833823-834033	hypothetical protein	WP_004044021.1
	HVO_2403	gcvH	-2.10111	0.0105991	1.19811	0.451244	2.51737	0.00123099	Chromosome:2271723-2272104	glycine cleavage system protein GcvH	WP_004042292.1	cl11404	Biotinyl_lipoyl_domains superfamily		PRK01202	PRK01202	glycine cleavage system protein H; Provisional	COG0509	E	Glycine cleavage system H protein (lipoate-binding)	K02437	gcvH, GCSH	glycine cleavage system H protein
	HVO_1389	HVO_1389	-3.8593	0.0069057	-1.53374	0.191367	2.51626	0.0548047	Chromosome:1263155-1263755	methyltransferase domain-containing protein	WP_004043550.1	cl17173	AdoMet_MTases superfamily		cl17173	AdoMet_MTases superfamily	S-adenosylmethionine-dependent methyltransferases (SAM or AdoMet-MTase), class I; AdoMet-MTases are enzymes that use S-adenosyl-L-methionine (SAM or AdoMet) as a substrate for methyltransfer, creating the product S-adenosyl-L-homocysteine (AdoHcy). There are at least five structurally distinct families of AdoMet-MTases, class I being the largest and most diverse. Within this class enzymes can be …	COG4798	R	Predicted methyltransferase
	HVO_1099	dapD	-2.28334	0.0243492	1.10041	0.811601	2.5126	0.0126874	Chromosome:1002830-1006589	2,3,4,5-tetrahydropyridine-2,6-dicarboxylate N-succinyltransferase	WP_004043839.1	cl36065	dapD superfamily		PRK11830	dapD	2,3,4,5-tetrahydropyridine-2,6-carboxylate N-succinyltransferase; Provisional	COG2171	E	Tetrahydrodipicolinate N-succinyltransferase	K00674	dapD	2,3,4,5-tetrahydropyridine-2,6-dicarboxylate N-succinyltransferase [EC:2.3.1.117]
	HVO_1413	ndh2	-3.57929	0.0755648	-1.42617	0.465202	2.50972	0.175849	Chromosome:1286361-1287495	NADH dehydrogenase	WP_004043525.1	cl30284	Pyr_redox_2 superfamily		cl30284	Pyr_redox_2 superfamily	Pyridine nucleotide-disulphide oxidoreductase; This family includes both class I and class II oxidoreductases and also NADH oxidases and peroxidases. This domain is actually a small NADH binding domain within a larger FAD binding domain.	COG1252	C	NADH dehydrogenase, FAD-containing subunit	K03885	ndh	NADH dehydrogenase [EC:1.6.99.3]
	HVO_B0343	HVO_B0343	-1.46288	0.251412	1.71399	0.0279241	2.50735	0.00227018	pHV3:395883-397317	glycoside hydrolase family 4	WP_004041198.1	cl21454	NADB_Rossmann superfamily		cl21454	NADB_Rossmann superfamily	Rossmann-fold NAD(P)(+)-binding proteins; A large family of proteins that share a Rossmann-fold NAD(P)H/NAD(P)(+) binding (NADB) domain. The NADB domain is found in numerous dehydrogenases of metabolic pathways such as glycolysis, and many other redox enzymes. NAD binding involves numerous hydrogen-bonds and van der Waals contacts, in particular H-bonding of residues in a turn between the first s…	COG1486	G	Alpha-galactosidase/6-phospho-beta-glucosidase, family 4 of glycosyl hydrolase	K07406	melA	alpha-galactosidase [EC:3.2.1.22]
	HVO_2879	HVO_2879	-2.21078	0.0714968	1.13383	0.735613	2.50665	0.0399007	Chromosome:2715147-2716406	ornithine cyclodeaminase family protein	WP_004044695.1	cl29851	OCDMu superfamily		COG2423	OCDMu	Ornithine cyclodeaminase/archaeal alanine dehydrogenase, mu-crystallin family [Amino acid transport and metabolism]; Predicted ornithine cyclodeaminase, mu-crystallin homolog [Amino acid transport and metabolism].	COG2423	E	Ornithine cyclodeaminase/archaeal alanine dehydrogenase, mu-crystallin family	K19244	ala	alanine dehydrogenase [EC:1.4.1.1]
	HVO_A0376	pepQ2	-1.12024	0.773029	2.23578	0.000464565	2.50462	0.00123099	pHV4:385335-391035	aminopeptidase P family protein	WP_004043277.1	cl33737	PepP superfamily		COG0006	PepP	Xaa-Pro aminopeptidase [Amino acid transport and metabolism]; Xaa-Pro aminopeptidase [Amino acid transport and metabolism].	COG0006	E	Xaa-Pro aminopeptidase
	HVO_2209	oadhA4	-2.35529	0.031689	1.06037	0.884284	2.49747	0.0231444	Chromosome:2075658-2076705	thiamine pyrophosphate-dependent dehydrogenase E1 component subunit alpha	WP_004042101.1	cl01629	TPP_enzymes superfamily		TIGR03181	PDH_E1_alph_x	pyruvate dehydrogenase E1 component, alpha subunit; Members of this protein family are the alpha subunit of the E1 component of pyruvate dehydrogenase (PDH). This model represents one branch of a larger family that E1-alpha proteins from 2-oxoisovalerate dehydrogenase, acetoin dehydrogenase, another PDH clade, etc. [Energy metabolism, Pyruvate dehydrogenase]	COG1071	C	TPP-dependent pyruvate or acetoin dehydrogenase subunit alpha	K00161	PDHA, pdhA	pyruvate dehydrogenase E1 component alpha subunit [EC:1.2.4.1]
	HVO_0554	basT	-2.94599	1	-1.18009	1	2.49641	1	Chromosome:486346-490083	HAMP domain-containing protein	WP_004044377.1	cl33381	MA superfamily		smart00283	MA	Methyl-accepting chemotaxis-like domains (chemotaxis sensory transducer); Thought to undergo reversible methylation in response to attractants or repellants during bacterial chemotaxis.	COG0840	NT	Methyl-accepting chemotaxis protein	K03406	mcp	methyl-accepting chemotaxis protein
	HVO_1861	thiL	-2.78562	0.000464565	-1.36679	0.655528	2.49493	1	Chromosome:1717970-1718864	thiamine-phosphate kinase	WP_004041743.1	cl36888	thiL superfamily		cl36888	thiL superfamily	thiamine-phosphate kinase; This model describes thiamine-monophosphate kinase, an enzyme that converts thiamine monophosphate into thiamine pyrophosphate (TPP, coenzyme B1), an enzyme cofactor. Thiamine monophosphate may be derived from de novo synthesis or from unphosphorylated thiamine, known as vitamin B1. Proteins scoring between the trusted and noise cutoff for this model include short forms…	COG0611	H	Thiamine monophosphate kinase	K00946	thiL	thiamine-monophosphate kinase [EC:2.7.4.16]
	HVO_0789	trpA	-2.34965	0.0209655	1.06082	0.88491	2.49257	0.0107929	Chromosome:706708-709562	tryptophan synthase subunit alpha	WP_004044148.1	cl29615	Trp_syntA superfamily		pfam00290	Trp_syntA	Tryptophan synthase alpha chain; Tryptophan synthase alpha chain.	COG0159	E	Tryptophan synthase alpha chain	K01695	trpA	tryptophan synthase alpha chain [EC:4.2.1.20]
	HVO_1470	menF	-2.75698	0.00409911	-1.10687	0.758703	2.49078	0.0115043	Chromosome:1341300-1342632	isochorismate synthase	WP_004043465.1	cl29920	Chorismate_bind superfamily		cl29920	Chorismate_bind superfamily	chorismate binding enzyme; This family includes the catalytic regions of the chorismate binding enzymes anthranilate synthase, isochorismate synthase, aminodeoxychorismate synthase and para-aminobenzoate synthase.	COG1169	HQ	Isochorismate synthase EntC	K02552	menF	menaquinone-specific isochorismate synthase [EC:5.4.4.2]
	HVO_A0394	HVO_A0394	-1.59138	0.290793	1.56476	0.0502203	2.49013	0.049424	pHV4:404315-405277	helix-turn-helix domain-containing protein	WP_004043293.1	cl21459	HTH superfamily		cd00090	HTH_ARSR	Arsenical Resistance Operon Repressor and similar prokaryotic, metal regulated homodimeric repressors. ARSR subfamily of helix-turn-helix bacterial transcription regulatory proteins (winged helix topology). Includes several proteins that appear to dissociate from DNA in the presence of metal ions.	COG1737	K	DNA-binding transcriptional regulator, MurR/RpiR family, contains HTH and SIS domains
	HVO_2581	nadA	-5.66311	0.123564	-2.27508	0.0360338	2.48919	0.292874	Chromosome:2430344-2433905	quinolinate synthase NadA	WP_004042648.1	cl00420	NadA superfamily		PRK09375	PRK09375	quinolinate synthetase; Provisional	COG0379	H	Quinolinate synthase	K03517	nadA	quinolinate synthase [EC:2.5.1.72]
	HVO_1475	HVO_1475	-2.05499	0.501936	1.21091	0.738381	2.48841	0.452071	Chromosome:1345999-1347021	methyltransferase	WP_004043460.1	cl17173	AdoMet_MTases superfamily		COG2263	COG2263	Predicted RNA methylase [General function prediction only]; Predicted RNA methylase [Translation, ribosomal structure and biogenesis].	COG2263	R	Predicted RNA methylase	K07579	K07579	putative methylase
	HVO_0697	HVO_0697	-2.48477	0.000464565	1.00073	0.992379	2.48658	0.000464565	Chromosome:627139-627907	proteasome assembly chaperone family protein	WP_004044238.1	cl00847	PAC2 superfamily		cl00847	PAC2 superfamily	PAC2 family; This PAC2 (Proteasome assembly chaperone) family of proteins is found in bacteria, archaea and eukaryotes. Proteins in this family are typically between 247 and 307 amino acids in length. These proteins function as a chaperone for the 26S proteasome. The 26S proteasome mediates ubiquitin-dependent proteolysis in eukaryotic cells. A number of studies including very recent ones have re…	COG2047	R	Proteasome assembly chaperone (PAC2) family protein	K07159	K07159	uncharacterized protein
	HVO_1801	HVO_1801	-3.28434	0.314635	-1.32108	0.791631	2.4861	0.471842	Chromosome:1663842-1664154	hypothetical protein	WP_049914768.1
	HVO_A0155	HVO_A0155	-2.10384	0.437487	1.18161	0.814529	2.48592	0.342629	pHV4:151819-153903	DUF4212 domain-containing protein	WP_004043084.1	cl01781	DUF4212 superfamily		pfam13937	DUF4212	Domain of unknown function (DUF4212); This family includes several putative integral membrane proteins.	COG4327	S	Uncharacterized membrane protein
	HVO_0124	mgtE2	-2.46015	0.326102	1.00913	0.969365	2.48262	0.319782	Chromosome:117402-117984	membrane protein	WP_004045236.1	cl29469	MgtE superfamily		cl29469	MgtE superfamily	Divalent cation transporter; This region is the integral membrane part of the eubacterial MgtE family of magnesium transporters. Related regions are found also in archaebacterial and eukaryotic proteins. All the archaebacterial and eukaryotic examples have two copies of the region. This suggests that the eubacterial examples may act as dimers. Members of this family probably transport Mg2+ or oth…	COG1824	P	Permease, similar to cation transporters	K07244	K07244	mgtE-like transporter
	HVO_0105	HVO_0105	-2.39429	0.000464565	1.03625	0.863494	2.48108	0.000464565	Chromosome:103088-104234	NAD(P)/FAD-dependent oxidoreductase	WP_004045195.1	cl33879	FadH2 superfamily		COG0446	FadH2	NADPH-dependent 2,4-dienoyl-CoA reductase, sulfur reductase, or a related oxidoreductase [Lipid transport and metabolism]; Uncharacterized NAD(FAD)-dependent dehydrogenases [General function prediction only].	COG0446	I	NADPH-dependent 2,4-dienoyl-CoA reductase, sulfur reductase, or a related oxidoreductase	K17218	sqr	sulfide:quinone oxidoreductase [EC:1.8.5.4]
	HVO_0925	HVO_0925	-1.47111	0.523764	1.68378	0.246709	2.47702	0.0790773	Chromosome:838420-838684	hypothetical protein	WP_004044017.1
	HVO_2135	HVO_2135	-3.28991	1	-1.32847	1	2.47647	1	Chromosome:2000142-2001483	hypothetical protein	WP_004042017.1
	HVO_2903	HVO_2903	-1.64017	0.362302	1.5096	0.342699	2.476	0.0749545	Chromosome:2740704-2741232	hypothetical protein	WP_004044720.1
	HVO_2741	HVO_2741	-2.63353	0.000464565	-1.2313	0.788643	2.47598	0.000464565	Chromosome:2584710-2584935	hypothetical protein	WP_004042972.1
	HVO_0773	HVO_0773	-3.25559	0.000464565	-1.31624	0.0739046	2.4734	0.000464565	Chromosome:693328-694084	class I SAM-dependent methyltransferase	WP_004044164.1	cl17173	AdoMet_MTases superfamily		cl17173	AdoMet_MTases superfamily	S-adenosylmethionine-dependent methyltransferases (SAM or AdoMet-MTase), class I; AdoMet-MTases are enzymes that use S-adenosyl-L-methionine (SAM or AdoMet) as a substrate for methyltransfer, creating the product S-adenosyl-L-homocysteine (AdoHcy). There are at least five structurally distinct families of AdoMet-MTases, class I being the largest and most diverse. Within this class enzymes can be …	COG2226	H	Ubiquinone/menaquinone biosynthesis C-methylase UbiE
	HVO_2904	htpX2	-2.19978	0.00159835	1.12272	0.62638	2.46974	0.000464565	Chromosome:2741233-2742187	M48 family metalloprotease	WP_004044721.1	cl28898	Peptidase_M48_M56 superfamily		cl28898	Peptidase_M48_M56 superfamily	Peptidases M48 (Ste24 endopeptidase or htpX homolog) and M56 (in MecR1 and BlaR1), integral membrane metallopeptidases; This family contains peptidase M48 (also known as Ste24 peptidase, Ste24p, Ste24 endopeptidase, a-factor converting enzyme, AFC1), M56 (also known as BlaR1 peptidase) as well as a novel family called minigluzincins. Peptidase M48 belongs to Ste24 endopeptidase family. Members of…	COG0501	O	Zn-dependent protease with chaperone function	K03799	htpX	heat shock protein HtpX [EC:3.4.24.-]
	HVO_2621A	HVO_2621A	-1.77705	0.290533	1.38929	0.462312	2.46883	0.0776201	Chromosome:2472649-2472817
	HVO_1365	HVO_1365	-2.562	0.0740333	-1.03795	0.942023	2.46832	0.0833751	Chromosome:1242402-1243590	MBL fold metallo-hydrolase	WP_004043574.1	cl23716	metallo-hydrolase-like_MBL-fold superfamily		cd07724	POD-like_MBL-fold	ETHE1 (PDO type I), persulfide dioxygenase A (PDOA, PDO type II) and related proteins; MBL-fold metallo-hydrolase domain; Persulfide dioxygenase (PDO, also known as sulfur dioxygenase, SDO, EC 1.13.11.18) is a non-heme iron-dependent oxygenase which catalyzes the oxidation of glutathione persulfide to glutathione and persulfite in the mitochondria. Mutations in ethe1 (the human PDO gene) are resp…	COG0491	R	Glyoxylase or a related metal-dependent hydrolase, beta-lactamase superfamily II
	HVO_2297	dhs1	-3.11598	0.000464565	-1.26283	0.0886771	2.46746	0.000464565	Chromosome:2166148-2167228	deoxyhypusine synthase	WP_013035448.1	cl00826	DS superfamily		PRK02301	PRK02301	putative deoxyhypusine synthase; Provisional	COG1899	OJ	Deoxyhypusine synthase	K00809	DHPS, dys	deoxyhypusine synthase [EC:2.5.1.46]
	HVO_B0097	HVO_B0097	-1.98303	0.126046	1.24153	0.575258	2.46198	0.043911	pHV3:108694-109633	dihydrodipicolinate synthase family protein	WP_004041058.1	cl28986	Aldolase_Class_I superfamily		cd00408	DHDPS-like	Dihydrodipicolinate synthase family; Dihydrodipicolinate synthase family. A member of the class I aldolases, which use an active-site lysine which stabilizes a reaction intermediate via Schiff base formation, and have TIM beta/alpha barrel fold. The dihydrodipicolinate synthase family comprises several pyruvate-dependent class I aldolases that use the same catalytic step to catalyze different rea…	COG0329	EM	Dihydrodipicolinate synthase/N-acetylneuraminate lyase	K01714	dapA	4-hydroxy-tetrahydrodipicolinate synthase [EC:4.3.3.7]
	HVO_2562	rpl23	-2.49739	0.000464565	-1.01476	0.949807	2.46107	0.000464565	Chromosome:2417433-2418428	50S ribosomal protein L23	WP_004042614.1	cl00326	Ribosomal_L23 superfamily		PRK14548	PRK14548	50S ribosomal protein L23P; Provisional	COG0089	J	Ribosomal protein L23	K02892	RP-L23, MRPL23, rplW	large subunit ribosomal protein L23
	HVO_0937	HVO_0937	-2.28569	0.0315053	1.07621	0.856416	2.45989	0.0211244	Chromosome:850536-850977	pyridoxamine 5'-phosphate oxidase family protein	WP_004044008.1	cl00381	PNPOx/FlaRed_like superfamily		cl00381	PNPOx/FlaRed_like superfamily	Pyridoxine 5'-phosphate (PNP) oxidase-like and flavin reductase-like proteins; The PNPOx-like superfamily is composed of pyridoxine 5'-phosphate (PNP) oxidases and other flavin mononucleotide (FMN) binding proteins, which catalyze FMN-mediated redox reactions. Flavin reductases catalyze the reduction of FMN or FAD using NAD(P)H as a cofactor. They are part of a two-component enzyme system, compos…				K07005	K07005	uncharacterized protein
	HVO_1238A	HVO_1238A	-2.36733	0.493211	1.03765	0.960367	2.45645	0.485629	Chromosome:1130791-1132479
	HVO_A0496	HVO_A0496	-2.04514	0.0347284	1.19964	0.548501	2.45343	0.0112474	pHV4:504795-505668	universal stress protein	WP_004040849.1	cl00292	AANH_like superfamily		pfam00582	Usp	Universal stress protein family; The universal stress protein UspA is a small cytoplasmic bacterial protein whose expression is enhanced when the cell is exposed to stress agents. UspA enhances the rate of cell survival during prolonged exposure to such conditions, and may provide a general "stress endurance" activity. The crystal structure of Haemophilus influenzae UspA reveals an alpha/beta fol…	COG0589	T	Nucleotide-binding universal stress protein, UspA family
	HVO_A0083	HVO_A0083	-2.62905	0.106379	-1.07205	0.904048	2.45236	0.128238	pHV4:83528-83906	Rieske 2Fe-2S domain-containing protein	WP_004043357.1	cl00938	Rieske superfamily		cl00938	Rieske superfamily	Rieske domain; a [2Fe-2S] cluster binding domain commonly found in Rieske non-heme iron oxygenase (RO) systems such as naphthalene and biphenyl dioxygenases, as well as in plant/cyanobacterial chloroplast b6f and mitochondrial cytochrome bc(1) complexes. The Rieske domain can be divided into two subdomains, with an incomplete six-stranded, antiparallel beta-barrel at one end, and an iron-sulfur c…	COG2146	PQ	Ferredoxin subunit of nitrite reductase or a ring-hydroxylating dioxygenase	K00363	nirD	nitrite reductase (NADH) small subunit [EC:1.7.1.15]
	HVO_0669	oadhA3	-1.7344	0.101326	1.41257	0.16742	2.44997	0.00719845	Chromosome:596685-598727	thiamine pyrophosphate-dependent dehydrogenase E1 component subunit alpha	WP_004044266.1	cl01629	TPP_enzymes superfamily		cd02000	TPP_E1_PDC_ADC_BCADC	Thiamine pyrophosphate (TPP) family, E1 of PDC_ADC_BCADC subfamily, TPP-binding module; composed of proteins similar to the E1 components of the human pyruvate dehydrogenase complex (PDC), the acetoin dehydrogenase complex (ADC) and the branched chain alpha-keto acid dehydrogenase/2-oxoisovalerate dehydrogenase complex (BCADC). PDC catalyzes the irreversible oxidative decarboxylation of pyruvate …	COG1071	C	TPP-dependent pyruvate or acetoin dehydrogenase subunit alpha	K21416	acoA	acetoin:2,6-dichlorophenolindophenol oxidoreductase subunit alpha [EC:1.1.1.-]
	HVO_2689	HVO_2689	-3.65206	0.00866028	-1.49278	0.216134	2.44648	0.0624037	Chromosome:2535580-2536375	hypothetical protein	WP_004042861.1
	HVO_A0381	dppB8	1.20048	0.339611	2.93581	0.000464565	2.44552	0.000464565	pHV4:392913-393933	ABC transporter permease	WP_013035096.1	cl33970	DppB superfamily		COG0601	DppB	ABC-type dipeptide/oligopeptide/nickel transport system, permease component [Amino acid transport and metabolism, Inorganic ion transport and metabolism]; ABC-type dipeptide/oligopeptide/nickel transport systems, permease components [Amino acid transport and metabolism / Inorganic ion transport and metabolism].	COG0601	EP	ABC-type dipeptide/oligopeptide/nickel transport system, permease component	K02033	ABC.PE.P	peptide/nickel transport system permease protein
	HVO_0935	fdhA	-1.99301	0.22584	1.22649	0.570639	2.44441	0.139208	Chromosome:847699-850499	formate dehydrogenase subunit alpha	WP_004044010.1	cl31123	Fdh-alpha superfamily		cl31123	Fdh-alpha superfamily	formate dehydrogenase, alpha subunit, archaeal-type; This model describes a subset of formate dehydrogenase alpha chains found mainly archaea but also in alpha and gamma proteobacteria and a small number of gram positive bacteria. The alpha chain contains domains for molybdopterin dinucleotide binding and molybdopterin oxidoreductase (pfam01568 and pfam00384, respectively). The holo-enzyme also c…	COG3383	R	Predicted molibdopterin-dependent oxidoreductase YjgC	K00123	fdoG, fdhF, fdwA	formate dehydrogenase major subunit [EC:1.17.1.9]
	HVO_1568	HVO_1568	-2.07933	0.0350364	1.17514	0.611709	2.4435	0.00967101	Chromosome:1436474-1437308	alpha/beta hydrolase	WP_004041447.1	cl33968	MhpC superfamily		COG0596	MhpC	Pimeloyl-ACP methyl ester carboxylesterase [Coenzyme transport and metabolism, General function prediction only]; Predicted hydrolases or acyltransferases (alpha/beta hydrolase superfamily) [General function prediction only].	COG2021	E	Homoserine acetyltransferase
	HVO_0255	HVO_0255	-2.39093	0.000464565	1.0196	0.91691	2.43779	0.000464565	Chromosome:229169-230783	spermine synthase	WP_004045371.1	cl17173	AdoMet_MTases superfamily		cl17173	AdoMet_MTases superfamily	S-adenosylmethionine-dependent methyltransferases (SAM or AdoMet-MTase), class I; AdoMet-MTases are enzymes that use S-adenosyl-L-methionine (SAM or AdoMet) as a substrate for methyltransfer, creating the product S-adenosyl-L-homocysteine (AdoHcy). There are at least five structurally distinct families of AdoMet-MTases, class I being the largest and most diverse. Within this class enzymes can be …	COG4262	R	Predicted spermidine synthase with an N-terminal membrane domain
	HVO_2363	nadK1	-3.77165	0.0531352	-1.54767	0.349362	2.43699	0.172368	Chromosome:2228155-2228977	NAD(+)/NADH kinase	WP_004042252.1	cl01255	DAGK_cat superfamily		COG0061	NadF	NAD kinase [Nucleotide transport and metabolism]; NAD kinase [Coenzyme metabolism].	COG0061	F	NAD kinase	K00858	ppnK, NADK	NAD+ kinase [EC:2.7.1.23]
	HVO_B0081	dppB11	-1.434	0.348576	1.69914	0.107568	2.43657	0.00794197	pHV3:82703-93334	ABC transporter permease	WP_004041074.1	cl33970	DppB superfamily		COG0601	DppB	ABC-type dipeptide/oligopeptide/nickel transport system, permease component [Amino acid transport and metabolism, Inorganic ion transport and metabolism]; ABC-type dipeptide/oligopeptide/nickel transport systems, permease components [Amino acid transport and metabolism / Inorganic ion transport and metabolism].	COG0601	EP	ABC-type dipeptide/oligopeptide/nickel transport system, permease component	K02033	ABC.PE.P	peptide/nickel transport system permease protein
	HVO_0597	HVO_0597	-4.07306	0.0119837	-1.67227	0.136551	2.43565	0.0889576	Chromosome:528488-528956	OsmC family protein	WP_004044337.1	cl00767	OsmC superfamily		pfam02566	OsmC	OsmC-like protein; Osmotically inducible protein C (OsmC) is a stress -induced protein found in E. Coli. This family also contains a organic hydroperoxide detoxification protein that has a novel pattern of oxidative stress regulation.	COG1765	R	Uncharacterized OsmC-related protein
	HVO_2589	ansA	-3.54186	0.0183171	-1.45544	0.293227	2.43354	0.0856159	Chromosome:2440356-2441385	asparaginase	WP_004042661.1	cl00635	Ntn_Asparaginase_2_like superfamily		cd04703	Asparaginase_2_like_1	Uncharacterized subfamily of the L-Asparaginase type 2-like enzymes, an Ntn-hydrolase family; The wider family of Asparaginase 2-like enzymes includes Glycosylasparaginase, Taspase 1, and L-Asparaginase type 2. Glycosylasparaginase catalyzes the hydrolysis of the glycosylamide bond of asparagine-linked glycoprotein. Taspase1 catalyzes the cleavage of the Mix Lineage Leukemia (MLL) nuclear protein…	COG1446	E	Isoaspartyl peptidase or L-asparaginase, Ntn-hydrolase superfamily	K13051	ASRGL1, iaaA	L-asparaginase / beta-aspartyl-peptidase [EC:3.5.1.1 3.4.19.5]
	HVO_B0245	mobA1	-1.91321	0.46407	1.27178	0.766615	2.43319	0.272519	pHV3:293432-294044	molybdenum cofactor guanylyltransferase	WP_013034985.1	cl11394	Glyco_tranf_GTA_type superfamily		cd02503	MobA	MobA catalyzes the formation of molybdopterin guanine dinucleotide; The prokaryotic enzyme molybdopterin-guanine dinucleotide biosynthesis protein A (MobA). All mononuclear molybdoenzymes bind molybdenum in complex with an organic cofactor termed molybdopterin (MPT). In many bacteria, including Escherichia coli, molybdopterin can be further modified by attachment of a GMP group to the terminal ph…	COG0746	H	Molybdopterin-guanine dinucleotide biosynthesis protein A	K03752	mobA	molybdenum cofactor guanylyltransferase [EC:2.7.7.77]
	HVO_0460	HVO_0460	-3.47733	0.0890417	-1.43097	0.483797	2.43005	0.203524	Chromosome:409131-409338	hypothetical protein	WP_004044462.1
	HVO_0774	HVO_0774	-2.51376	0.000464565	-1.03451	0.89539	2.4299	0.000464565	Chromosome:694154-695057	glycosyltransferase	WP_004044163.1	cl33890	WcaA superfamily		COG0463	WcaA	Glycosyltransferase involved in cell wall bisynthesis [Cell wall/membrane/envelope biogenesis]; Glycosyltransferases involved in cell wall biogenesis [Cell envelope biogenesis, outer membrane].	COG1216	G	Glycosyltransferase, GT2 family
	HVO_0414	HVO_0414	-3.55631	0.070752	-1.46538	0.434754	2.42689	1	Chromosome:368085-369234	M24 family metallopeptidase	WP_004044510.1	cl00279	APP_MetAP superfamily		cd01066	APP_MetAP	A family including aminopeptidase P, aminopeptidase M, and prolidase. Also known as metallopeptidase family M24. This family of enzymes is able to cleave amido-, imido- and amidino-containing bonds. Members exibit relatively narrow substrate specificity compared to other metallo-aminopeptidases, suggesting they play roles in regulation of biological processes rather than general protein degradati…	COG0006	E	Xaa-Pro aminopeptidase	K01262	pepP	Xaa-Pro aminopeptidase [EC:3.4.11.9]
	HVO_0265	HVO_0265	-2.21992	0.0604211	1.09235	0.835634	2.42492	0.0360338	Chromosome:237480-237741	hypothetical protein	WP_004045389.1
	HVO_2425	HVO_2425	-2.14677	0.104089	1.12937	0.791914	2.4245	0.0588596	Chromosome:2293642-2294293	GNAT family N-acetyltransferase	WP_004042314.1	cl29704	Acetyltransf_3 superfamily		pfam13302	Acetyltransf_3	Acetyltransferase (GNAT) domain; This domain catalyzes N-acetyltransferase reactions.	COG1670	JO	Protein N-acetyltransferase, RimJ/RimL family
	HVO_2651	HVO_2651	-2.41496	0.000464565	-1.05519	0.956452	2.42167	0.000464565	Chromosome:2499393-2499837	hypothetical protein	WP_004042777.1
	HVO_2178	HVO_2178	-2.06902	0.533774	1.16927	0.817074	2.41924	0.486927	Chromosome:2050008-2050733	hypothetical protein	WP_004042070.1
	HVO_2356	HVO_2356	-2.84633	0.000464565	-1.1789	0.540782	2.4144	0.00527329	Chromosome:2220093-2221317	GNAT family N-acetyltransferase	WP_013035577.1	cl37864	SCP2_2 superfamily		pfam13530	SCP2_2	Sterol carrier protein domain; Sterol carrier protein domain.	COG4552	R	Predicted acetyltransferase
	HVO_2469	HVO_2469	-1.08512	0.620031	2.2212	0.000464565	2.41026	0.000464565	Chromosome:2338514-2339852	sodium-dependent transporter	WP_004042402.1	cl00456	SLC5-6-like_sbd superfamily		cd10336	SLC6sbd_Tyt1-Like	solute carrier 6 subfamily, Fusobacterium nucleatum Tyt1-like; solute-binding domain; SLC6 proteins (also called the sodium- and chloride-dependent neurotransmitter transporter family or Na+/Cl--dependent transporter family) include neurotransmitter transporters (NTTs): these are sodium- and chloride-dependent plasma membrane transporters for the monoamine neurotransmitters serotonin (5-hydroxytr…	COG0733	R	Na+-dependent transporter, SNF family	K03308	TC.NSS	neurotransmitter:Na+ symporter, NSS family
	HVO_2315	uppS1	-2.95204	0.000464565	-1.22526	0.297085	2.40931	0.000464565	Chromosome:2182036-2182966	di-trans,poly-cis-decaprenylcistransferase	WP_004042207.1	cl00230	Cis_IPPS superfamily		cd00475	Cis_IPPS	Cis (Z)-Isoprenyl Diphosphate Synthases; Cis (Z)-Isoprenyl Diphosphate Synthases (cis-IPPS) catalyze the successive 1'-4 condensation of the isopentenyl diphosphate (IPP) molecule to trans,trans-farnesyl diphosphate (FPP) or to cis,trans-FPP to form long-chain polyprenyl diphosphates. A few can also catalyze the condensation of IPP to trans-geranyl diphosphate to form the short-chain cis,trans- F…	COG0020	I	Undecaprenyl pyrophosphate synthase	K15888	uppS, cpdS	tritrans,polycis-undecaprenyl-diphosphate synthase [geranylgeranyl-diphosphate specific] [EC:2.5.1.89]
	HVO_1609	HVO_1609	-2.39635	0.00323352	1.00378	0.985577	2.4054	0.00409911	Chromosome:1479456-1480329	DUF4349 domain-containing protein	WP_004041501.1	cl23887	DUF4349 superfamily		pfam14257	DUF4349	Domain of unknown function (DUF4349); This family of proteins is found in bacteria and archaea. Proteins in this family are typically between 282 and 353 amino acids in length. There is a single completely conserved residue D that may be functionally important.
	HVO_1250	HVO_1250	-2.68606	0.000464565	-1.11809	0.548888	2.40237	0.000464565	Chromosome:1139883-1140447	thioredoxin family protein	WP_004043691.1	cl00388	Thioredoxin_like superfamily		cd02969	PRX_like1	Peroxiredoxin (PRX)-like 1 family; hypothetical proteins that show sequence similarity to PRXs. Members of this group contain a conserved cysteine that aligns to the first cysteine in the CXXC motif of TRX. This does not correspond to the peroxidatic cysteine found in PRXs, which aligns to the second cysteine in the CXXC motif of TRX. In addition, these proteins do not contain the other two conse…	COG0526	O	Thiol-disulfide isomerase or thioredoxin
	HVO_0587	cbiB	-4.18841	1	-1.7437	1	2.40202	1	Chromosome:519895-525578	cobalamin biosynthesis protein CobD	WP_004044347.1	cl00561	CobD_Cbib superfamily		pfam03186	CobD_Cbib	CobD/Cbib protein; This family includes CobD proteins from a number of bacteria, in Salmonella this protein is called Cbib. Salmonella CobD is a different protein. This protein is involved in cobalamin biosynthesis and is probably an enzyme responsible for the conversion of adenosylcobyric acid to adenosylcobinamide or adenosylcobinamide phosphate.	COG1270	H	Cobalamin biosynthesis protein CobD/CbiB	K02227	cbiB, cobD	adenosylcobinamide-phosphate synthase [EC:6.3.1.10]
	HVO_2569	HVO_2569	-3.38666	0.286551	-1.41283	0.713512	2.39707	0.471308	Chromosome:2421750-2422005	hypothetical protein	WP_004042623.1
	HVO_1775	HVO_1775	-2.32947	1	1.03007	1	2.3933	1	Chromosome:1639897-1642469	oxygen-insensitive NAD(P)H nitroreductase/dihydropteridine reductase	WP_004041657.1	cl00514	Nitro_FMN_reductase superfamily		cl00514	Nitro_FMN_reductase superfamily	Proteins of this family catalyze the reduction of flavin or nitrocompounds using NAD(P)H as electron donor in a obligatory two-electron transfer, utilizing FMN or FAD as cofactor. They are often found to be homodimers. Enzymes of this family are described as NAD(P)H:FMN oxidoreductases, oxygen-insensitive nitroreductase, flavin reductase P, dihydropteridine reductase, NADH oxidase or NADH dehydro…	COG0778	C	Nitroreductase
	HVO_0475	HVO_0475	-2.21146	1	1.13177	1	2.39164	1	Chromosome:423625-424564	class I SAM-dependent methyltransferase	WP_004044447.1	cl17173	AdoMet_MTases superfamily		pfam13649	Methyltransf_25	Methyltransferase domain; This family appears to be a methyltransferase domain.	COG2226	H	Ubiquinone/menaquinone biosynthesis C-methylase UbiE
	HVO_0101	gptA1	-2.21453	0.000464565	1.03445	0.96649	2.39164	0.000464565	Chromosome:99291-99930	phosphoribosyltransferase	WP_004045184.1	cl00309	PRTases_typeI superfamily		cl00309	PRTases_typeI superfamily	Phosphoribosyl transferase (PRT)-type I domain; Phosphoribosyl transferase (PRT) domain. The type I PRTases are identified by a conserved PRPP binding motif which features two adjacent acidic residues surrounded by one or more hydrophobic residue. PRTases catalyze the displacement of the alpha-1'-pyrophosphate of 5-phosphoribosyl-alpha1-pyrpphosphate (PRPP) by a nitrogen-containing nucleophile. T…	COG1926	R	Predicted phosphoribosyltransferase
	HVO_A0613	HVO_A0613	-2.46741	0.000464565	-1.19063	0.837743	2.39164	0.000464565	pHV4:612782-613457	hypothetical protein	WP_004040968.1
	HVO_0998	HVO_0998	-3.59438	0.00123099	-1.5038	0.0857585	2.3902	0.0146992	Chromosome:907961-908150	hypothetical protein	WP_004043945.1
	HVO_2826	HVO_2826	-3.20224	0.074724	-1.34146	0.481084	2.38714	0.167736	Chromosome:2656633-2662204	hypothetical protein	WP_013035341.1										K16899	addB	ATP-dependent helicase/nuclease subunit B [EC:3.1.-.- 3.6.4.12]
	HVO_1685	HVO_1685	-2.48371	0.000871533	-1.04129	0.887261	2.38523	0.00123099	Chromosome:1542541-1543999	abhydrolase domain-containing 18	WP_004041575.1	cl21494	Abhydrolase superfamily		cl21494	Abhydrolase superfamily	alpha/beta hydrolases; A functionally diverse superfamily containing proteases, lipases, peroxidases, esterases, epoxide hydrolases and dehalogenases. The catalytic apparatus typically involves three residues (catalytic triad): a serine, a glutamate or aspartate and a histidine, and often the mechanism involves a nucleophilic attack on a carbonyl carbon atom.	COG5005	X	Mu-like prophage protein gpG
	HVO_0500	HVO_0500	-3.13469	0.000464565	-1.31459	0.111701	2.38455	0.000464565	Chromosome:441370-442039	hypothetical protein	WP_004044423.1
	HVO_0231	udg1	-2.79511	0.000464565	-1.17354	0.475327	2.38177	0.000464565	Chromosome:209050-209686	uracil-DNA glycosylase	WP_004045345.1	cl00483	UDG_like superfamily		cl00483	UDG_like superfamily	Uracil-DNA glycosylases (UDG) and related enzymes; Uracil-DNA glycosylases (UDG) catalyzes the removal of uracil from DNA, which initiates the DNA base excision repair pathway. Uracil in DNA can arise as a result of mis-incorporation of dUMP residues by DNA polymerase or via deamination of cytosine. Uracil in DNA mispaired with guanine is one of the major pro-mutagenic events, causing G:C->A:T mu…	COG1573	L	Uracil-DNA glycosylase	K21929	udg	uracil-DNA glycosylase [EC:3.2.2.27]
	HVO_1784	HVO_1784	-2.12158	0.000464565	1.11755	0.603487	2.37097	0.000464565	Chromosome:1649676-1651583	M20/M25/M40 family metallo-hydrolase	WP_004041663.1	cl14876	Zinc_peptidase_like superfamily		cl14876	Zinc_peptidase_like superfamily	Zinc peptidases M18, M20, M28, and M42; Zinc peptidases play vital roles in metabolic and signaling pathways throughout all kingdoms of life. This hierarchy contains zinc peptidases that correspond to the MH clan in the MEROPS database, which contains 4 families (M18, M20, M28, M42). The peptidase M20 family includes carboxypeptidases such as the glutamate carboxypeptidase from Pseudomonas, the t…	COG0624	E	Acetylornithine deacetylase/Succinyl-diaminopimelate desuccinylase or related deacylase	K01438	argE	acetylornithine deacetylase [EC:3.5.1.16]
	HVO_B0027	xacE	-2.0366	0.143896	1.16372	0.746361	2.37002	0.0722492	pHV3:29917-31956	fumarylacetoacetate hydrolase	WP_004061785.1	cl34709	COG3970 superfamily		cl34709	COG3970 superfamily	Fumarylacetoacetate (FAA) hydrolase family protein [General function prediction only]; Fumarylacetoacetate (FAA) hydrolase family protein [General function prediction only].	COG3970	R	Fumarylacetoacetate (FAA) hydrolase family protein	K14259	kdxD	2-dehydro-3-deoxy-D-arabinonate dehydratase [EC:4.2.1.141]
	HVO_0365	HVO_0365	-2.08493	0.238658	1.11294	0.925102	2.36854	0.246692	Chromosome:330642-331801	hypothetical protein	WP_004044559.1
	HVO_2866	HVO_2866	-2.38457	0.0495474	-1.00878	0.982083	2.36382	0.0520651	Chromosome:2703887-2704121	hypothetical protein	WP_004044682.1
	HVO_A0490	HVO_A0490	-2.29178	0.312734	1.03012	0.955223	2.3608	0.303954	pHV4:498328-501590	CoA transferase	WP_004040843.1	cl19215	CoA_transf_3 superfamily		pfam02515	CoA_transf_3	CoA-transferase family III; CoA-transferases are found in organisms from all lines of descent. Most of these enzymes belong to two well-known enzyme families, but recent work on unusual biochemical pathways of anaerobic bacteria has revealed the existence of a third family of CoA-transferases. The members of this enzyme family differ in sequence and reaction mechanism from CoA-transferases of the…	COG1804	I	Crotonobetainyl-CoA:carnitine CoA-transferase CaiB and related acyl-CoA transferases
	HVO_1876	HVO_1876	-1.70961	0.137017	1.38074	0.271396	2.36054	0.0122369	Chromosome:1732592-1732892	hypothetical protein	WP_004041758.1
	HVO_B0370	HVO_B0370	-2.07459	0.0019385	1.13418	0.575006	2.35295	0.000464565	pHV3:424711-427174	ABC transporter permease	WP_004041164.1	cl33947	CysU superfamily		COG0555	CysU	ABC-type sulfate transport system, permease component [Inorganic ion transport and metabolism]; ABC-type sulfate transport system, permease component [Posttranslational modification, protein turnover, chaperones].	COG0555	P	ABC-type sulfate transport system, permease component	K15496	wtpB	molybdate/tungstate transport system permease protein
	HVO_2487	asd	-2.72052	0.000464565	-1.15634	0.477899	2.3527	0.000464565	Chromosome:2356065-2357100	aspartate-semialdehyde dehydrogenase	WP_004042439.1	cl35735	PRK08664 superfamily		PRK08664	PRK08664	aspartate-semialdehyde dehydrogenase; Reviewed	COG0136	E	Aspartate-semialdehyde dehydrogenase	K00133	asd	aspartate-semialdehyde dehydrogenase [EC:1.2.1.11]
	HVO_1947	HVO_1947	-1.84392	0.405742	1.27552	0.707279	2.35195	0.212127	Chromosome:1797761-1798127	rhodanese-like domain-containing protein	WP_004041827.1	cl00125	RHOD superfamily		cd00158	RHOD	Rhodanese Homology Domain (RHOD); an alpha beta fold domain found duplicated in the rhodanese protein. The cysteine containing enzymatically active version of the domain is also found in the Cdc25 class of protein phosphatases and a variety of proteins such as sulfide dehydrogenases and certain stress proteins such as senesence specific protein 1 in plants, PspE and GlpE in bacteria and cyanide a…	COG0607	P	Rhodanese-related sulfurtransferase
	HVO_2739	rpl24e	-3.552	0.000464565	-1.51306	0.00123099	2.34756	0.000464565	Chromosome:2583939-2584140	hypothetical protein	WP_004042968.1	cl00909	Ribosomal_L24e_L24 superfamily		PRK00807	PRK00807	50S ribosomal protein L24e; Validated	COG2075	J	Ribosomal protein L24E	K02896	RP-L24e, RPL24	large subunit ribosomal protein L24e
	HVO_A0539	HVO_A0539	-1.93794	0.340325	1.20985	0.784742	2.34462	0.194861	pHV4:543198-543744	CopG family transcriptional regulator	WP_004040889.1	cl22901	RHH_1 superfamily		pfam01402	RHH_1	Ribbon-helix-helix protein, copG family; The structure of this protein repressor, which is the shortest reported to date and the first isolated from a plasmid, has a homodimeric ribbon-helix-helix arrangement. The helix-turn-helix-like structure is involved in dimerization and not DNA binding as might have been expected.	COG3905	K	Predicted transcriptional regulator
	HVO_2772	HVO_2772	-1.89428	0.000464565	1.236	0.126124	2.34134	0.000464565	Chromosome:2612930-2614091	MBL fold metallo-hydrolase	WP_004043018.1	cl23716	metallo-hydrolase-like_MBL-fold superfamily		cd07724	POD-like_MBL-fold	ETHE1 (PDO type I), persulfide dioxygenase A (PDOA, PDO type II) and related proteins; MBL-fold metallo-hydrolase domain; Persulfide dioxygenase (PDO, also known as sulfur dioxygenase, SDO, EC 1.13.11.18) is a non-heme iron-dependent oxygenase which catalyzes the oxidation of glutathione persulfide to glutathione and persulfite in the mitochondria. Mutations in ethe1 (the human PDO gene) are resp…	COG0491	R	Glyoxylase or a related metal-dependent hydrolase, beta-lactamase superfamily II
	HVO_2537	HVO_2537	-2.10795	0.000464565	1.11067	0.54	2.34123	0.000464565	Chromosome:2403157-2403649	hypothetical protein	WP_004042542.1
	HVO_2169	HVO_2169	-2.4889	0.152387	-1.0643	0.917064	2.33854	0.173691	Chromosome:2039492-2041024	hypothetical protein	WP_004042061.1
	HVO_1687	HVO_1687	-2.38169	0.0350364	-1.01945	0.960159	2.33625	0.0370739	Chromosome:1545550-1545802	hypothetical protein	WP_004041577.1
	HVO_2196	HVO_2196	-2.4112	0.416435	-1.03313	0.972201	2.33389	0.439673	Chromosome:2063626-2065668	sensor histidine kinase	WP_004042088.1	cl00075	HATPase superfamily		cd00075	HATPase	Histidine kinase-like ATPase domain; This superfamily includes the histidine kinase-like ATPase (HATPase) domains of several ATP-binding proteins such as histidine kinase, DNA gyrase B, topoisomerases, heat shock protein 90 (HSP90), phytochrome-like ATPases and DNA mismatch repair proteins. Domains belonging to this superfamily are also referred to as GHKL (gyrase, heat-shock protein 90, histidin…	COG2205	T	K+-sensing histidine kinase KdpD
	HVO_2518	HVO_2518	-2.75681	0.000464565	-1.46578	0.584128	2.3327	0.000464565	Chromosome:2383156-2383528	hypothetical protein	WP_004042499.1
	HVO_1179	HVO_1179	-2.20415	0.0431738	1.05725	0.887748	2.33033	0.0309255	Chromosome:1073680-1074745	N-acetylglucosamine-1-phosphate uridyltransferase	WP_004043762.1	cl01255	DAGK_cat superfamily		COG3199	COG3199	Predicted polyphosphate- or ATP-dependent NAD kinase [Nucleotide transport and metabolism]; Predicted inorganic polyphosphate/ATP-NAD kinase [General function prediction only].	COG3199	F	Predicted polyphosphate- or ATP-dependent NAD kinase
	HVO_B0378	HVO_B0378	-2.2423	0.0953199	1.03798	0.942023	2.32746	0.0827856	pHV3:433047-433440	pyridoxamine 5'-phosphate oxidase	WP_004041157.1	cl25688	Rv1155_F420 superfamily		cl25688	Rv1155_F420 superfamily	PPOX class probable F420-dependent enzyme; A Genome Properties metabolic reconstruction for F420 biosynthesis shows that slightly over 10 percent of all prokaryotes with fully sequenced genomes, including about two thirds of the Actinomyces, make F420. The Partial Phylogenetic Profiling algorithm identifies this members of this protein family as high-scoring proteins to the F420 biosynthesis prof…	COG3467	V	Nitroimidazol reductase NimA or a related FMN-containing flavoprotein, pyridoxamine 5'-phosphate oxidase superfamily
	HVO_1884	HVO_1884	-2.3813	0.00794197	-1.02482	0.940696	2.32363	0.0117295	Chromosome:1738396-1739014	hypothetical protein	WP_013035242.1
	HVO_1039	HVO_1039	-2.02282	0.177255	1.14757	0.797644	2.32133	0.111701	Chromosome:948030-948534	MBL fold metallo-hydrolase	WP_081442884.1	cl23716	metallo-hydrolase-like_MBL-fold superfamily		cl23716	metallo-hydrolase-like_MBL-fold superfamily	mainly hydrolytic enzymes and related proteins which carry out various biological functions; MBL-fold metallohydrolase domain; Members of the MBL-fold metallohydrolase superfamily are mainly hydrolytic enzymes which carry out a variety of biological functions. The class B metal beta-lactamases (MBLs) for which this fold was named perform only a small fraction of the activities included in this su…	COG0491	R	Glyoxylase or a related metal-dependent hydrolase, beta-lactamase superfamily II
	HVO_0442	HVO_0442	-1.63365	0.000464565	1.41601	0.00818658	2.31326	0.000464565	Chromosome:393181-393960	hypothetical protein	WP_004044482.1
	HVO_1817	HVO_1817	-1.83458	0.490692	1.26092	0.777898	2.31326	0.310913	Chromosome:1680925-1681369	hypothetical protein	WP_004041700.1
	HVO_1824	HVO_1824	-2.39694	0.000464565	-1.03657	0.85178	2.31237	0.000464565	Chromosome:1684988-1686278	hypothetical protein	WP_004041712.1	cl27442	NrnB superfamily		cl27442	NrnB superfamily	Oligoribonuclease NrnB or cAMP/cGMP phosphodiesterase, DHH superfamily [Translation, ribosomal structure and biogenesis, Signal transduction mechanisms]; Predicted phosphohydrolase (DHH superfamily) [General function prediction only].	COG2404	JT	Oligoribonuclease NrnB or cAMP/cGMP phosphodiesterase, DHH superfamily	K07097	K07097	uncharacterized protein
	HVO_2584	HVO_2584	-2.35051	0.308589	-1.01654	0.970701	2.31226	0.322845	Chromosome:2436467-2437007	hypothetical protein	WP_004042654.1	cl35791	fbiC superfamily		cl35791	fbiC superfamily	FO synthase; Reviewed
	HVO_0813	HVO_0813	-2.38502	0.000464565	-1.16763	0.858929	2.31017	0.000464565	Chromosome:733974-734223	hypothetical protein	WP_004044123.1
	HVO_0107	iscU	-1.56635	0.00123099	1.47161	0.00123099	2.30506	0.000464565	Chromosome:104704-105133	SUF system NifU family Fe-S cluster assembly protein	WP_004045199.1	cl00528	IscU_like superfamily		cd06664	IscU_like	Iron-sulfur cluster scaffold-like proteins; IscU_like and NifU_like proteins. IscU and NifU function as a scaffold for the assembly of [2Fe-2S] clusters before they are transferred to apo target proteins. They are highly conserved and play vital roles in the ISC and NIF systems of Fe-S protein maturation. NIF genes participate in nitrogen fixation in several isolated bacterial species. The NifU d…	COG0822	O	NifU homolog involved in Fe-S cluster formation	K04488	iscU, nifU	nitrogen fixation protein NifU and related proteins
	HVO_2424	HVO_2424	-1.95704	0.00891407	1.17615	0.478418	2.30176	0.00123099	Chromosome:2292876-2293458	hypothetical protein	WP_004042313.1
	HVO_0596	HVO_0596	-2.41999	0.265572	-1.22484	0.85178	2.30058	0.272519	Chromosome:527069-528424	hypothetical protein	WP_004044338.1
	HVO_2416	tatD	-2.54501	1	-1.10746	1	2.29806	1	Chromosome:2284469-2285318	deoxyribonuclease	WP_004042305.1	cl00281	metallo-dependent_hydrolases superfamily		cl00281	metallo-dependent_hydrolases superfamily	Superfamily of metallo-dependent hydrolases (also called amidohydrolase superfamily) is a large group of proteins that show conservation in their 3-dimensional fold (TIM barrel) and in details of their active site. The vast majority of the members have a conserved metal binding site, involving four histidines and one aspartic acid residue. In the common reaction mechanism, the metal ion (or ions)…	COG1831	R	Predicted metal-dependent hydrolase, urease superfamily	K07049	K07049	TatD-related deoxyribonuclease
	HVO_1850	HVO_1850	-2.44588	0.125366	-1.06435	0.912287	2.29801	0.147283	Chromosome:1710112-1710439	hypothetical protein	WP_004041732.1
	HVO_2966	HVO_2966	-1.53353	0.21094	1.49667	0.137876	2.29519	0.0103682	Chromosome:2801077-2801515	hypothetical protein	WP_004044833.1
	HVO_2027	HVO_2027	-1.33711	0.783696	1.71616	0.487707	2.2947	0.30815	Chromosome:1871716-1872109	hypothetical protein	WP_004041912.1	cl05202	HR_lesion superfamily		cl05202	HR_lesion superfamily	HR-like lesion-inducing; Family of plant proteins that are associated with the hypersensitive response (HR) pathway of defense against plant pathogens.
	HVO_0765	HVO_0765	-1.7685	0.26585	1.29601	0.55918	2.292	0.0862732	Chromosome:686653-687820	FAD-binding oxidoreductase	WP_004044172.1	cl30730	DAO superfamily		COG0665	DadA	Glycine/D-amino acid oxidase (deaminating) [Amino acid transport and metabolism]; Glycine/D-amino acid oxidases (deaminating) [Amino acid transport and metabolism].	COG0665	E	Glycine/D-amino acid oxidase (deaminating)
	HVO_B0142	HVO_B0142	-2.38994	0.0920835	-1.04367	0.937787	2.28993	0.107382	pHV3:157877-158912	hypothetical protein	WP_004041014.1	cl36300	PRK13800 superfamily		cl36300	PRK13800 superfamily	putative oxidoreductase/HEAT repeat-containing protein; Provisional	COG1413	R	HEAT repeat
	HVO_2856	HVO_2856	-1.41952	0.833866	1.61173	0.704979	2.28789	0.525627	Chromosome:2694410-2694680	hypothetical protein	WP_004044672.1
	HVO_1790	HVO_1790	-1.78187	0.149141	1.28362	0.464037	2.28725	0.0335285	Chromosome:1655014-1655935	DMT family transporter	WP_013035554.1	cl34009	RhaT superfamily		COG0697	RhaT	Permease of the drug/metabolite transporter (DMT) superfamily [Carbohydrate transport and metabolism, Amino acid transport and metabolism, General function prediction only]; Permeases of the drug/metabolite transporter (DMT) superfamily [Carbohydrate transport and metabolism / Amino acid transport and metabolism / General function prediction only].	COG0697	GER	Permease of the drug/metabolite transporter (DMT) superfamily
	HVO_2561	rpl2	-2.62343	0.000464565	-1.14731	0.277486	2.28658	0.000464565	Chromosome:2416705-2417431	50S ribosomal protein L2	WP_004042612.1	cl29331	rpl2p superfamily		PRK09612	rpl2p	50S ribosomal protein L2P; Validated	COG0090	J	Ribosomal protein L2	K02886	RP-L2, MRPL2, rplB	large subunit ribosomal protein L2
	HVO_1416	HVO_1416	-2.2958	1	-1.09429	1	2.28628	1	Chromosome:1290241-1291246	phosphotransferase	WP_004043522.1	cl21453	PKc_like superfamily		cl21453	PKc_like superfamily	Protein Kinases, catalytic domain; The protein kinase superfamily is mainly composed of the catalytic domains of serine/threonine-specific and tyrosine-specific protein kinases. It also includes RIO kinases, which are atypical serine protein kinases, aminoglycoside phosphotransferases, and choline kinases. These proteins catalyze the transfer of the gamma-phosphoryl group from ATP to hydroxyl gro…	COG2334	T	Ser/Thr protein kinase RdoA involved in Cpx stress response, MazF antagonist
	HVO_0037	HVO_0037	-2.35282	0.00941928	-1.02953	0.935947	2.28534	0.0107929	Chromosome:35224-35722	2'-5' RNA ligase family protein	WP_004045040.1	cl29111	2_5_RNA_ligase2 superfamily		pfam13563	2_5_RNA_ligase2	2'-5' RNA ligase superfamily; This family contains proteins related to pfam02834. These proteins are likely to be enzymes, but they may not share the RNA ligase activity.	COG1514	J	2'-5' RNA ligase
	HVO_2740	ndk	-3.29605	0.000464565	-1.44486	0.000464565	2.28122	0.000464565	Chromosome:2584140-2584605	nucleoside-diphosphate kinase	WP_004042970.1	cl00335	NDPk superfamily		PRK00668	ndk	mulitfunctional nucleoside diphosphate kinase/apyrimidinic endonuclease/3'-; Validated	COG0105	F	Nucleoside diphosphate kinase	K00940	ndk, NME	nucleoside-diphosphate kinase [EC:2.7.4.6]
	HVO_1805	HVO_1805	-1.71542	0.335577	1.32966	0.563363	2.28092	0.123369	Chromosome:1668010-1668331	hypothetical protein	WP_004041688.1
	HVO_B0268	HVO_B0268	-2.14774	0.00123099	1.06201	0.812737	2.28092	0.000464565	pHV3:320683-321706	LLM class flavin-dependent oxidoreductase	WP_004041270.1	cl19096	Flavin_utilizing_monoxygenases superfamily		TIGR03558	oxido_grp_1	luciferase family oxidoreductase, group 1; The Pfam domain family pfam00296 is named for luciferase-like monooxygenases, but the family also contains several coenzyme F420-dependent enzymes. This protein family represents a well-resolved clade within family pfam00296 and shows no restriction to coenzyme F420-positive species, unlike some other clades within pfam00296. [Unknown function, Enzymes o…	COG2141	HR	Flavin-dependent oxidoreductase, luciferase family (includes alkanesulfonate monooxygenase SsuD and methylene tetrahydromethanopterin reductase)
	HVO_2679	HVO_2679	-2.32444	0.110727	-1.01985	0.95825	2.2792	0.121277	Chromosome:2527653-2529053	hypothetical protein	WP_004042846.1
	HVO_0953	HVO_0953	-2.36997	0.00497748	-1.03993	0.889131	2.27897	0.0063715	Chromosome:862559-864859	PH domain-containing protein	WP_004043992.1	cl28701	YdbT superfamily		cl28701	YdbT superfamily	Uncharacterized membrane protein YdbT, contains bPH2 (bacterial pleckstrin homology) domain [Function unknown]; Predicted membrane protein [Function unknown].	COG3428	S	Uncharacterized membrane protein YdbT, contains bPH2 (bacterial pleckstrin homology) domain	K08981	K08981	putative membrane protein
	HVO_B0293	ugpA	1.03072	0.936331	2.34825	0.000464565	2.27825	0.000464565	pHV3:342079-342973	sugar ABC transporter permease	WP_004041246.1	cl00427	TM_PBP2 superfamily		COG1175	UgpA	ABC-type sugar transport system, permease component [Carbohydrate transport and metabolism]; ABC-type sugar transport systems, permease components [Carbohydrate transport and metabolism].	COG1175	G	ABC-type sugar transport system, permease component	K05814	ugpA	sn-glycerol 3-phosphate transport system permease protein
	HVO_1256	HVO_1256	-2.51791	0.0370739	-1.10754	0.811984	2.27342	0.0594028	Chromosome:1143499-1144399	DUF58 domain-containing protein	WP_004043683.1	cl34343	YeaD2 superfamily		cl34343	YeaD2 superfamily	Uncharacterized conserved protein, DUF58 family, contains vWF domain [Function unknown]; Uncharacterized conserved protein (some members contain a von Willebrand factor type A (vWA) domain) [General function prediction only].	COG1721	S	Uncharacterized conserved protein, DUF58 family, contains vWF domain
	HVO_2793	HVO_2793	-2.86242	0.0322911	-1.25968	0.569584	2.27234	0.0901004	Chromosome:2625728-2626487	hypothetical protein	WP_004043037.1	cl11394	Glyco_tranf_GTA_type superfamily		cl11394	Glyco_tranf_GTA_type superfamily	Glycosyltransferase family A (GT-A) includes diverse families of glycosyl transferases with a common GT-A type structural fold; Glycosyltransferases (GTs) are enzymes that synthesize oligosaccharides, polysaccharides, and glycoconjugates by transferring the sugar moiety from an activated nucleotide-sugar donor to an acceptor molecule, which may be a growing oligosaccharide, a lipid, or a protein.…	COG3222	S	Uncharacterized conserved protein, glycosyltransferase A (GT-A) superfamily, DUF2064 family
	HVO_1219	cheF2	-2.64096	0.142769	-1.16331	0.720718	2.27022	0.207619	Chromosome:1107495-1110353	chemotaxis protein CheF	WP_013035550.1	cl27175	CheF-arch superfamily		cl27175	CheF-arch superfamily	Chemotaxis signal transduction system protein F from archaea; This is a family of proteins that are archaea-specific components of the bacterial-like chemotaxis signal transduction system of archaea. In H. salinarum, the CheF proteins interact with the chemotaxis proteins CheY, CheD and CheC2 as well as the flagella-accessory proteins FlaCE and FlaD, and are essential for any tactic response. Che…	COG2469	S	Uncharacterized protein, contains HTH domain	K09156	cheF	taxis protein CheF
	HVO_2156	HVO_2156	-2.35184	0.0019385	-1.03611	0.898992	2.26986	0.0026061	Chromosome:2019910-2020816	universal stress protein	WP_004042039.1	cl00292	AANH_like superfamily		pfam00582	Usp	Universal stress protein family; The universal stress protein UspA is a small cytoplasmic bacterial protein whose expression is enhanced when the cell is exposed to stress agents. UspA enhances the rate of cell survival during prolonged exposure to such conditions, and may provide a general "stress endurance" activity. The crystal structure of Haemophilus influenzae UspA reveals an alpha/beta fol…	COG0589	T	Nucleotide-binding universal stress protein, UspA family
	HVO_2976	cstA	-1.79988	0.0026061	1.25979	0.207391	2.26747	0.000464565	Chromosome:2808962-2810786	carbon starvation protein A	WP_004044855.1	cl34385	CstA superfamily		COG1966	CstA	Carbon starvation protein CstA [Signal transduction mechanisms]; Carbon starvation protein, predicted membrane protein [Signal transduction mechanisms].	COG1966	T	Carbon starvation protein CstA	K06200	cstA	carbon starvation protein
	HVO_0832	HVO_0832	-1.4348	0.146908	1.58009	0.0219455	2.26711	0.000464565	Chromosome:751245-752172	alpha/beta hydrolase	WP_004044104.1	cl33968	MhpC superfamily		COG0596	MhpC	Pimeloyl-ACP methyl ester carboxylesterase [Coenzyme transport and metabolism, General function prediction only]; Predicted hydrolases or acyltransferases (alpha/beta hydrolase superfamily) [General function prediction only].	COG0596	HR	Pimeloyl-ACP methyl ester carboxylesterase
	HVO_1995	HVO_1995	-3.56483	0.0762963	-1.57339	0.348272	2.26571	0.235379	Chromosome:1840608-1841340	hypothetical protein	WP_004041876.1
	HVO_0683	HVO_0683	-2.83317	0.000464565	-1.25074	0.25297	2.26519	0.00123099	Chromosome:611925-612621	hypothetical protein	WP_004044252.1
	HVO_2504	HVO_2504	-2.66868	0.0290204	-1.17889	0.673189	2.26373	0.0676497	Chromosome:2371289-2371988	SDR family NAD(P)-dependent oxidoreductase	WP_004042473.1	cl25409	SDR superfamily		cl25409	SDR superfamily	Short-chain dehydrogenases/reductases (SDR); SDRs are a functionally diverse family of oxidoreductases that have a single domain with a structurally conserved Rossmann fold (alpha/beta folding pattern with a central beta-sheet), an NAD(P)(H)-binding region, and a structurally diverse C-terminal region. Classical SDRs are typically about 250 residues long, while extended SDRs are approximately 350…	COG1028	IQR	NAD(P)-dependent dehydrogenase, short-chain alcohol dehydrogenase family
	HVO_A0543	HVO_A0543	-3.26246	0.38282	-1.44231	0.71881	2.26196	0.487108	pHV4:546029-546592	zinc ribbon domain-containing protein	WP_004040892.1	cl25536	DZR superfamily		pfam12773	DZR	Double zinc ribbon; This family consists of a pair of zinc ribbon domains.
	HVO_0575	HVO_0575	-2.11615	0.291687	1.06814	0.92063	2.26035	0.244538	Chromosome:512425-513064	NAD(P)H-binding protein	WP_004044358.1	cl21454	NADB_Rossmann superfamily		cl21454	NADB_Rossmann superfamily	Rossmann-fold NAD(P)(+)-binding proteins; A large family of proteins that share a Rossmann-fold NAD(P)H/NAD(P)(+) binding (NADB) domain. The NADB domain is found in numerous dehydrogenases of metabolic pathways such as glycolysis, and many other redox enzymes. NAD binding involves numerous hydrogen-bonds and van der Waals contacts, in particular H-bonding of residues in a turn between the first s…	COG2910	R	Putative NADH-flavin reductase	K07118	K07118	uncharacterized protein
	HVO_0077	sirA	-2.6753	0.000464565	-1.18535	0.411641	2.25697	0.000464565	Chromosome:77448-79070	uroporphyrinogen-III C-methyltransferase	WP_004045127.1	cl00304	TP_methylase superfamily		cd11642	SUMT	Uroporphyrin-III C-methyltransferase (S-Adenosyl-L-methionine:uroporphyrinogen III methyltransferase, SUMT); SUMT, an enzyme of the cobalamin and siroheme biosynthetic pathway, catalyzes the transformation of uroporphyrinogen III into precorrin-2. It transfers two methyl groups from S-adenosyl-L-methionine to the C-2 and C-7 atoms of uroporphyrinogen III to yield precorrin-2 via the intermediate …	COG0007	H	Uroporphyrinogen-III methylase (siroheme synthase)	K02303	cobA	uroporphyrin-III C-methyltransferase [EC:2.1.1.107]
	HVO_0071	HVO_0071	-2.04551	0.00123099	1.10331	0.669933	2.25684	0.000464565	Chromosome:72582-72900	hypothetical protein	WP_004045114.1
	HVO_0796	HVO_0796	-2.31496	1	-1.03178	1	2.24367	1	Chromosome:715843-716650	ABC transporter substrate-binding protein	WP_004044140.1	cl00262	TroA-like superfamily		cl00262	TroA-like superfamily	Helical backbone metal receptor (TroA-like domain). These proteins have been shown to function in the ABC transport of ferric siderophores and metal ions such as Mn2+, Fe3+, Cu2+ and/or Zn2+. Their ligand binding site is formed in the interface between two globular domains linked by a single helix. Many of these proteins also possess a low complexity region containing a metal-binding histidine-ri…	COG0614	P	ABC-type Fe3+-hydroxamate transport system, periplasmic component	K02016	ABC.FEV.S	iron complex transport system substrate-binding protein
	HVO_0085	HVO_0085	-1.66821	0.417926	1.34487	0.441174	2.24352	0.238915	Chromosome:85506-87266	P-II family nitrogen regulator	WP_004045143.1	cl00412	P-II superfamily		smart00938	P-II	Nitrogen regulatory protein P-II; P-II modulates the activity of glutamine synthetase.	COG0347	TE	Nitrogen regulatory protein PII	K04751	glnB	nitrogen regulatory protein P-II 1
	HVO_0011	purO	-2.7238	0.0229759	-1.21683	0.599181	2.23844	0.0686243	Chromosome:10955-11528	IMP cyclohydrolase	WP_004044970.1	cl01330	IMP_cyclohyd superfamily		PRK04151	PRK04151	IMP cyclohydrolase; Provisional	COG3363	F	Archaeal IMP cyclohydrolase	K11176	purO	IMP cyclohydrolase [EC:3.5.4.10]
	HVO_1233	cspA3	-1.92167	0.00380865	1.16349	0.48788	2.23586	0.000464565	Chromosome:1124200-1124395	cold shock domain-containing protein	WP_004043709.1	cl09927	S1_like superfamily		cd04458	CSP_CDS	Cold-Shock Protein (CSP) contains an S1-like cold-shock domain (CSD) that is found in eukaryotes, prokaryotes, and archaea. CSP's include the major cold-shock proteins CspA and CspB in bacteria and the eukaryotic gene regulatory factor Y-box protein. CSP expression is up-regulated by an abrupt drop in growth temperature. CSP's are also expressed under normal condition at lower level. The function…	COG1278	K	Cold shock protein, CspA family	K03704	cspA	cold shock protein
	HVO_A0616	HVO_A0616	-2.50307	0.0338718	-1.11976	0.795497	2.23537	0.0714968	pHV4:614071-614668	TetR/AcrR family transcriptional regulator	WP_004040970.1	cl27691	AcrR superfamily		COG1309	AcrR	DNA-binding transcriptional regulator, AcrR family [Transcription]; Transcriptional regulator [Transcription].	COG1309	K	DNA-binding transcriptional regulator, AcrR family
	HVO_0162	HVO_0162	-2.30721	0.000464565	-1.03315	0.881984	2.23317	0.000464565	Chromosome:147743-148844	hypothetical protein	WP_013035625.1							COG0501	O	Zn-dependent protease with chaperone function
	HVO_2413	tef1a2	-2.80873	0.000464565	-1.25781	0.0560362	2.23303	0.000464565	Chromosome:2281830-2283093	translation elongation factor EF-1 subunit alpha	WP_004042302.1	cl36107	PRK12317 superfamily		PRK12317	PRK12317	elongation factor 1-alpha; Reviewed	COG5256	J	Translation elongation factor EF-1alpha (GTPase)
	HVO_2471	pccB2	-1.24035	0.223595	1.80012	0.000464565	2.23278	0.000464565	Chromosome:2341669-2343486	acyl-CoA carboxylase subunit beta	WP_004042406.1	cl34826	MmdA superfamily		COG4799	MmdA	Acetyl-CoA carboxylase, carboxyltransferase component [Lipid transport and metabolism]; Acetyl-CoA carboxylase, carboxyltransferase component (subunits alpha and beta) [Lipid metabolism].	COG4799	I	Acetyl-CoA carboxylase, carboxyltransferase component	K19312	pccB	acetyl-CoA/propionyl-CoA carboxylase carboxyl transferase subunit [EC:6.4.1.2 6.4.1.3 2.1.3.15]
	HVO_2750	metB1	-3.10468	0.000464565	-1.39379	0.0400478	2.2275	0.000464565	Chromosome:2591231-2592392	cystathionine gamma-synthase	WP_004042992.1	cl18945	Beta_elim_lyase superfamily		cl18945	Beta_elim_lyase superfamily	Beta-eliminating lyase; Beta-eliminating lyase.	COG0626	E	Cystathionine beta-lyase/cystathionine gamma-synthase
	HVO_A0033	HVO_A0033	-2.02446	0.39782	1.09983	0.913269	2.22657	0.345966	pHV4:30954-31446	hypothetical protein	WP_004043405.1
	HVO_B0316	tsgD13	1.00232	1	2.2315	0.0651163	2.22634	0.302915	pHV3:360153-363931	ABC transporter ATP-binding protein	WP_004041226.1	cl34679	YufO superfamily		COG3845	YufO	ABC-type uncharacterized transport system, ATPase component [General function prediction only]; ABC-type uncharacterized transport systems, ATPase components [General function prediction only].	COG3845	R	ABC-type uncharacterized transport system, ATPase component	K23537	nupA	general nucleoside transport system ATP-binding protein
	HVO_0458A	HVO_0458A	-2.44698	0.000464565	-1.35426	0.705231	2.2253	0.000464565	Chromosome:408452-408659
	HVO_0372	HVO_0372	-2.07484	0.398166	1.06928	0.940696	2.21859	0.348538	Chromosome:333881-334388	hypothetical protein	WP_004044552.1
	HVO_2873	fen1	-2.34297	0.000464565	-1.0568	0.779779	2.21705	0.000464565	Chromosome:2710410-2711391	flap endonuclease-1	WP_004044689.1	cl37308	fen_arch superfamily		cl37308	fen_arch superfamily	flap structure-specific endonuclease; Endonuclease that cleaves the 5'-overhanging flap structure that is generated by displacement synthesis when DNA polymerase encounters the 5'-end of a downstream Okazaki fragment. Has 5'-endo-/exonuclease and 5'-pseudo-Y-endonuclease activities. Cleaves the junction between single and double-stranded regions of flap DNA	COG0258	L	5'-3' exonuclease	K04799	FEN1, RAD2	flap endonuclease-1 [EC:3.-.-.-]
	HVO_2309	cad	-1.75435	0.0105991	1.26363	0.241338	2.21685	0.000464565	Chromosome:2176948-2177616	4a-hydroxytetrahydrobiopterin dehydratase	WP_004042202.1	cl00942	PCD_DCoH superfamily		PRK00823	phhB	pterin-4-alpha-carbinolamine dehydratase; Validated	COG2154	H	Pterin-4a-carbinolamine dehydratase	K01724	PCBD, phhB	4a-hydroxytetrahydrobiopterin dehydratase [EC:4.2.1.96]
	HVO_1339	HVO_1339	-1.54095	0.669565	1.4365	0.665401	2.21358	0.341991	Chromosome:1219398-1219776	hypothetical protein	WP_004043599.1
	HVO_2296	HVO_2296	-2.50113	0.00967101	-1.13005	0.732048	2.2133	0.0330167	Chromosome:2165332-2166019	helix-turn-helix domain-containing protein	WP_004042188.1	cl34606	COG3413 superfamily		cl34606	COG3413 superfamily	Predicted DNA binding protein, contains HTH domain [General function prediction only]; Predicted DNA binding protein [General function prediction only].	COG3413	R	Predicted DNA binding protein, contains HTH domain
	HVO_2572	HVO_2572	-2.07916	0.000464565	-1.01615	0.964786	2.21299	0.000464565	Chromosome:2423827-2424142	MTH1187 family thiamine-binding protein	WP_004042629.1	cl00307	Thiamine_BP superfamily		pfam01910	Thiamine_BP	Thiamine-binding protein; The crystal structure of two of these members shows that this domain has a ferredoxin like fold and is likely to exists as at least homodimers. Sulphate ions are are located at the dimer interfaces, which are thought to confer additional stability. Although the function of this domain remains to be identified, its structure suggests a role in protein-protein interactions…	COG0011	S	Uncharacterized conserved protein YqgV, UPF0045/DUF77 family
	HVO_1477	HVO_1477	-1.93745	0.272519	1.14031	0.827237	2.20929	0.173074	Chromosome:1347265-1348249	endonuclease	WP_004043458.1	cl20210	LTD superfamily		pfam00932	LTD	Lamin Tail Domain; The lamin-tail domain (LTD), which has an immunoglobulin (Ig) fold, is found in Nuclear Lamins, Chlo1887 from Chloroflexus, and several bacterial proteins where it occurs with membrane associated hydrolases of the metallo-beta-lactamase,synaptojanin, and calcineurin-like phosphoesterase superfamilies.	COG1525	L	Endonuclease YncB, thermonuclease family
	HVO_1158	HVO_1158	-1.99032	0.24199	1.0761	0.962239	2.20687	0.246029	Chromosome:1053801-1057956	hypothetical protein	WP_004043782.1
	HVO_2175	sph3	-2.69506	0.000464565	-1.22198	0.311058	2.20549	0.000871533	Chromosome:2046852-2048817	AAA family ATPase	WP_004042067.1	cl34174	Smc superfamily		cl34174	Smc superfamily	Chromosome segregation ATPase [Cell cycle control, cell division, chromosome partitioning]; Chromosome segregation ATPases [Cell division and chromosome partitioning].	COG1196	D	Chromosome segregation ATPase
	HVO_0308	HVO_0308	-2.33081	0.21294	-1.05892	0.929133	2.20113	0.232917	Chromosome:277130-277613	type IV pilin	WP_049914903.1	cl03129	T2SSN superfamily		cl03129	T2SSN superfamily	Type II secretion system (T2SS), protein N; Members of the T2SN family are involved in the Type II protein secretion system. The precise function of these proteins is unknown.
	HVO_1155	HVO_1155	-1.99308	0.269545	1.11794	0.92063	2.19923	0.264002	Chromosome:1052528-1053748	hypothetical protein	WP_004063814.1
	HVO_2394	HVO_2394	-1.6449	0.00941928	1.73903	0.577656	2.19771	0.000464565	Chromosome:2264146-2264398	hypothetical protein	WP_004042283.1
	HVO_A0604	HVO_A0604	-1.12513	0.825195	1.95182	0.0571532	2.19604	0.0335285	pHV4:606527-606842	hypothetical protein	WP_004040960.1
	HVO_1483	HVO_1483	-2.40372	0.20385	-1.09523	0.895485	2.19471	0.26944	Chromosome:1352449-1353307	pseudo	0							COG0491	R	Glyoxylase or a related metal-dependent hydrolase, beta-lactamase superfamily II
	HVO_2696	HVO_2696	-2.57731	0.174175	-1.17552	0.799003	2.19248	0.257778	Chromosome:2542911-2543889	aldo/keto reductase	WP_013035270.1	cl30127	Tas superfamily		COG0667	Tas	Predicted oxidoreductase (related to aryl-alcohol dehydrogenase) [General function prediction only]; Predicted oxidoreductases (related to aryl-alcohol dehydrogenases) [Energy production and conversion].	COG0667	R	Predicted oxidoreductase (related to aryl-alcohol dehydrogenase)
	HVO_0833	HVO_0833	-1.72071	0.00291542	1.46323	0.692291	2.19162	0.000464565	Chromosome:752203-752347	hypothetical protein
	HVO_1458	HVO_1458	-5.12282	0.180205	-2.34255	0.285204	2.18686	0.54219	Chromosome:1330469-1330583	hypothetical protein
	HVO_0440	HVO_0440	-2.55842	0.0291865	-1.17007	0.696537	2.18656	0.0694561	Chromosome:392043-392424	hypothetical protein	WP_004044484.1
	HVO_1943	HVO_1943	-1.65505	0.120962	1.32094	0.286148	2.18622	0.014892	Chromosome:1791456-1794722	DUF4129 domain-containing protein	WP_004041823.1	cl17362	Transglut_core superfamily		pfam01841	Transglut_core	Transglutaminase-like superfamily; This family includes animal transglutaminases and other bacterial proteins of unknown function. Sequence conservation in this superfamily primarily involves three motifs that centre around conserved cysteine, histidine, and aspartate residues that form the catalytic triad in the structurally characterized transglutaminase, the human blood clotting factor XIIIa'.…	COG1305	O	Transglutaminase-like enzyme, putative cysteine protease
	HVO_A0471	HVO_A0471	-1.44242	0.675304	1.51549	0.504077	2.18598	0.271606	pHV4:477581-479248	phospholipase	WP_004040825.1	cl21494	Abhydrolase superfamily		cl21494	Abhydrolase superfamily	alpha/beta hydrolases; A functionally diverse superfamily containing proteases, lipases, peroxidases, esterases, epoxide hydrolases and dehalogenases. The catalytic apparatus typically involves three residues (catalytic triad): a serine, a glutamate or aspartate and a histidine, and often the mechanism involves a nucleophilic attack on a carbonyl carbon atom.	COG0400	R	Predicted esterase	K06999	K06999	phospholipase/carboxylesterase
	HVO_0228	HVO_0228	-3.16894	0.000464565	-2.24151	0.213014	2.18253	1	Chromosome:206629-207373	cell division inhibitor	WP_004045342.1							COG1192	N	Cellulose biosynthesis protein BcsQ
	HVO_1191	fadM2	-1.96865	0.0101624	1.10774	0.702026	2.18075	0.00291542	Chromosome:1083295-1084135	proline dehydrogenase	WP_004043750.1	cl33919	PutA superfamily		cl33919	PutA superfamily	Proline dehydrogenase [Amino acid transport and metabolism]; Proline dehydrogenase [Amino acid transport and metabolism].	COG0506	E	Proline dehydrogenase
	HVO_1283	HVO_1283	-2.87515	0.0026061	-1.31853	0.296106	2.18057	0.0235099	Chromosome:1170082-1171081	zinc-binding dehydrogenase	WP_004043656.1	cl16912	MDR superfamily		cd08255	2-desacetyl-2-hydroxyethyl_bacteriochlorophyllide_	2-desacetyl-2-hydroxyethyl bacteriochlorophyllide and other MDR family members; This subgroup of the medium chain dehydrogenases/reductase (MDR)/zinc-dependent alcohol dehydrogenase-like family has members identified as 2-desacetyl-2-hydroxyethyl bacteriochlorophyllide A dehydrogenase and alcohol dehydrogenases. The medium chain dehydrogenases/reductase (MDR)/zinc-dependent alcohol dehydrogenase-…	COG1063	ER	Threonine dehydrogenase or related Zn-dependent dehydrogenase
	HVO_1992	cspA4	-1.85776	0.000464565	1.1735	0.400413	2.18009	0.000464565	Chromosome:1838677-1838872	cold-shock protein	WP_004041873.1	cl09927	S1_like superfamily		COG1278	CspC	Cold shock protein, CspA family [Transcription]; Cold shock proteins [Transcription].	COG1278	K	Cold shock protein, CspA family
	HVO_B0258	ridA3	-1.80625	0.00352408	1.38657	0.740594	2.17799	0.000464565	pHV3:306093-306480	reactive intermediate/imine deaminase	WP_004041280.1	cl10015	YjgF_YER057c_UK114_family superfamily		cl10015	YjgF_YER057c_UK114_family superfamily	YjgF, YER057c, and UK114 belong to a large family of proteins present in bacteria, archaea, and eukaryotes with no definitive function. The conserved domain is similar in structure to chorismate mutase but there is no sequence similarity and no functional connection. Members of this family have been implicated in isoleucine (Yeo7, Ibm1, aldR) and purine (YjgF) biosynthesis, as well as threonine a…	COG0251	V	Enamine deaminase RidA, house cleaning of reactive enamine intermediates, YjgF/YER057c/UK114 family
	HVO_1302	polY	-2.40225	0.10441	-1.10346	0.852422	2.17701	0.1528	Chromosome:1186495-1187785	DNA polymerase IV	WP_004043635.1	cl28996	PolY superfamily		cd03586	PolY_Pol_IV_kappa	DNA Polymerase IV/Kappa; Pol IV, also known as Pol kappa, DinB, and Dpo4, is a translesion synthesis (TLS) polymerase. Translesion synthesis is a process that allows the bypass of a variety of DNA lesions. TLS polymerases lack proofreading activity and have low fidelity and low processivity. They use damaged DNA as templates and insert nucleotides opposite the lesions. Known primarily as Pol IV i…	COG0389	L	Nucleotidyltransferase/DNA polymerase involved in DNA repair	K04479	dbh	DNA polymerase IV (archaeal DinB-like DNA polymerase) [EC:2.7.7.7]
	HVO_2890	HVO_2890	-2.54206	0.000464565	-1.59267	0.530512	2.17648	0.000464565	Chromosome:2730420-2731023	hypothetical protein	WP_004044708.1							COG2881	S	Uncharacterized protein
	HVO_0624	HVO_0624	-2.81036	0.138297	-1.29505	0.669391	2.17008	0.271396	Chromosome:556292-556805	hypothetical protein	WP_004044310.1	cl11198	zinc_ribbon_2 superfamily		cl11198	zinc_ribbon_2 superfamily	zinc-ribbon domain; This family consists of a single zinc ribbon domain, ie half of a pair as in family DZR. pfam12773.	COG2314	S	Uncharacterized membrane protein YozV, TM2 domain
	HVO_2763	HVO_2763	-2.09905	0.00291542	1.03367	0.904811	2.16972	0.0026061	Chromosome:2601440-2602187	MBL fold metallo-hydrolase	WP_004043010.1	cl34199	ElaC superfamily		COG1234	ElaC	Ribonuclease BN, tRNA processing enzyme [Translation, ribosomal structure and biogenesis]; Metal-dependent hydrolases of the beta-lactamase superfamily III [General function prediction only].	COG1234	J	Ribonuclease BN, tRNA processing enzyme
	HVO_A0462	HVO_A0462	-1.78763	0.288784	1.21356	0.712267	2.1694	0.139804	pHV4:468650-469187	pseudo	0
	HVO_0994	HVO_0994	-2.66643	0.000464565	-1.22998	0.388461	2.16787	0.00794197	Chromosome:902995-904309	tetracycline resistance MFS efflux pump	WP_004043949.1	cl28910	MFS superfamily		cd17330	MFS_SLC46_TetA_like	Eukaryotic Solute carrier 46 (SLC46) family, Bacterial Tetracycline resistance proteins, and similar proteins of the Major Facilitator Superfamily of transporters; This family is composed of the eukaryotic proteins MFSD9, MFSD10, MFSD14, and SLC46 family proteins, as well as bacterial multidrug resistance (MDR) transporters such as tetracycline resistance protein TetA and multidrug resistance pro…	COG2814	G	Predicted arabinose efflux permease, MFS family
	HVO_0457	HVO_0457	-2.3113	0.000464565	-1.06671	0.736018	2.16674	0.000464565	Chromosome:407614-407797	hypothetical protein	WP_004044465.1
	HVO_1175	HVO_1175	-2.70158	0.00291542	-1.24717	0.42087	2.16616	0.0209655	Chromosome:1071165-1071843	DUF2110 family protein	WP_004043766.1	cl19852	DUF2110 superfamily		pfam09883	DUF2110	Uncharacterized protein conserved in archaea (DUF2110); This domain, found in various hypothetical archaeal proteins, has no known function.	COG4044	S	Uncharacterized protein
	HVO_B0088	HVO_B0088	-2.01754	0.110604	1.07329	0.880829	2.1654	0.0831398	pHV3:100121-100340	hypothetical protein	WP_004041067.1
	HVO_0123	srp54	-1.75496	0.000464565	1.23233	0.0880001	2.1627	0.000464565	Chromosome:115895-117293	signal recognition particle protein	WP_004045235.1	cl32006	PRK00771 superfamily		PRK00771	PRK00771	signal recognition particle protein Srp54; Provisional	COG0541	U	Signal recognition particle GTPase	K03106	SRP54, ffh	signal recognition particle subunit SRP54 [EC:3.6.5.4]
	HVO_1026	HVO_1026	-2.18736	0.0784843	-1.01152	0.981428	2.16244	0.0755648	Chromosome:935514-935928	hypothetical protein	WP_004043916.1
	HVO_2486	bccA	-1.70694	0.0107929	1.26339	0.227945	2.15654	0.000464565	Chromosome:2354068-2355868	acetyl-CoA carboxylase biotin carboxylase subunit	WP_004042436.1	cl34813	PccA superfamily		cl34813	PccA superfamily	Acetyl/propionyl-CoA carboxylase, alpha subunit [Lipid transport and metabolism]; Acetyl/propionyl-CoA carboxylase, alpha subunit [Lipid metabolism].	COG4770	I	Acetyl/propionyl-CoA carboxylase, alpha subunit	K11263	bccA, pccA	acetyl-CoA/propionyl-CoA carboxylase, biotin carboxylase, biotin carboxyl carrier protein [EC:6.4.1.2 6.4.1.3 6.3.4.14]
	HVO_0153	ureF	-2.29251	0.307948	-1.06543	0.915601	2.15173	0.342964	Chromosome:137038-142417	urease accessory protein UreF	WP_004045266.1	cl19817	UreF superfamily		COG0830	UreF	Urease accessory protein UreF [Posttranslational modification, protein turnover, chaperones]; Urease accessory protein UreF [Posttranslational modification, protein turnover, chaperones].	COG0830	O	Urease accessory protein UreF	K03188	ureF	urease accessory protein
	HVO_1757	HVO_1757	-1.78887	0.00609655	1.20077	0.365849	2.14802	0.000464565	Chromosome:1626019-1626556	DoxX family membrane protein	WP_004041640.1										K16937	doxD	thiosulfate dehydrogenase (quinone) large subunit [EC:1.8.5.2]
	HVO_0448	hisH	-2.91307	0.000464565	-1.35618	0.171018	2.14799	0.0105991	Chromosome:397883-398543	imidazole glycerol phosphate synthase subunit HisH	WP_004044475.1	cl00020	GAT_1 superfamily		PRK13143	hisH	imidazole glycerol phosphate synthase subunit HisH; Provisional	COG0118	E	Imidazoleglycerol phosphate synthase glutamine amidotransferase subunit HisH	K02501	hisH	imidazole glycerol-phosphate synthase subunit HisH [EC:4.3.2.10]
	HVO_1085	purNH	-1.86406	0.000464565	1.15062	0.351145	2.14483	0.000464565	Chromosome:990554-992132	bifunctional phosphoribosylaminoimidazolecarboxamide formyltransferase/IMP cyclohydrolase	WP_004043853.1	cl29464	purH superfamily		cl29464	purH superfamily	bifunctional phosphoribosylaminoimidazolecarboxamide formyltransferase/IMP cyclohydrolase; Provisional	COG0138	F	AICAR transformylase/IMP cyclohydrolase PurH	K01492	purNH	phosphoribosylglycinamide/phosphoribosylaminoimidazolecarboxamide formyltransferase [EC:2.1.2.2 2.1.2.3]
	HVO_B0111	HVO_B0111	-2.23809	0.000464565	-1.04562	0.828751	2.14045	0.000464565	pHV3:125056-126262	mandelate racemase	WP_004041044.1	cl25395	enolase_like superfamily		cl25395	enolase_like superfamily	Enolase-superfamily, characterized by the presence of an enolate anion intermediate which is generated by abstraction of the alpha-proton of the carboxylate substrate by an active site residue and is stabilized by coordination to the essential Mg2+ ion. Enolase superfamily contains different enzymes, like enolases, glutarate-, fucanate- and galactonate dehydratases, o-succinylbenzoate synthase, N…	COG4948	MR	L-alanine-DL-glutamate epimerase or related enzyme of enolase superfamily	K12661	LRA3, rhmD	L-rhamnonate dehydratase [EC:4.2.1.90]
	HVO_B0003	HVO_B0003	-3.33261	0.291371	-1.55771	0.639821	2.13943	0.546253	pHV3:2759-3179	heme-binding protein	WP_004041150.1	cl01249	Haem_degrading superfamily		pfam03928	Haem_degrading	Haem-degrading; Haem_bdg is a bacterial protein that is up-regulated in response to haemin- and peroxide-based oxidative stress. It interacts with the SenS/SenR two-component signal transduction system. Iron binds to surface-exposed lysine residues of an octomeric assembly of the protein.	COG3193	S	Uncharacterized conserved protein GlcG, DUF336 family
	HVO_0426	HVO_0426	-1.73147	1	1.45133	0.716789	2.13613	0.000871533	Chromosome:383510-383993	YbhB/YbcL family Raf kinase inhibitor-like protein	WP_013035599.1	cl00227	PEBP superfamily		cd00865	PEBP_bact_arch	PhosphatidylEthanolamine-Binding Protein (PEBP) domain present in bacteria and archaea; PhosphatidylEthanolamine-Binding Proteins (PEBPs) are represented in all three major phylogenetic divisions (eukaryotes, bacteria, archaea). The members in this subgroup are present in bacterial and archaea. Members here include Escherichia coli YBHB and YBCL which are thought to regulate protein phosphorylati…	COG1881	R	Uncharacterized conserved protein, phosphatidylethanolamine-binding protein (PEBP) family
	HVO_2806	HVO_2806	1.13053	0.572482	2.41319	0.000464565	2.13456	0.000464565	Chromosome:2637087-2637306	hypothetical protein	WP_004043049.1	cl21459	HTH superfamily		cl21459	HTH superfamily	Helix-turn-helix domains; A large family of mostly alpha-helical protein domains with a characteristic fold; most members function as sequence-specific DNA binding domains, such as in transcription regulators. This superfamily also includes the winged helix-turn-helix domains.	COG1414	K	DNA-binding transcriptional regulator, IclR family
	HVO_B0065	HVO_B0065	-2.41457	0.0614145	-1.13231	0.744455	2.13242	0.0998085	pHV3:73342-74520	(2Fe-2S) ferredoxin domain-containing protein	WP_004041089.1	cl00388	Thioredoxin_like superfamily		cd02980	TRX_Fd_family	Thioredoxin (TRX)-like [2Fe-2S] Ferredoxin (Fd) family; composed of [2Fe-2S] Fds with a TRX fold (TRX-like Fds) and proteins containing domains similar to TRX-like Fd including formate dehydrogenases, NAD-reducing hydrogenases and the subunit E of NADH:ubiquinone oxidoreductase (NuoE). TRX-like Fds are soluble low-potential electron carriers containing a single [2Fe-2S] cluster. The exact role of…	COG3411	C	(2Fe-2S) ferredoxin
	HVO_A0294	potA2	1.76002	1	3.75167	0.0741619	2.13161	0.140824	pHV4:304618-305785	ABC transporter ATP-binding protein	WP_004043209.1	cl34678	PotA superfamily		COG3842	PotA	ABC-type Fe3+/spermidine/putrescine transport systems, ATPase components [Amino acid transport and metabolism]; ABC-type spermidine/putrescine transport systems, ATPase components [Amino acid transport and metabolism].	COG3842	E	ABC-type Fe3+/spermidine/putrescine transport systems, ATPase components
	HVO_0251	grx2	-2.0624	0.292826	1.03177	0.940852	2.12792	0.279978	Chromosome:226808-227578	glutaredoxin	WP_004045367.1	cl00388	Thioredoxin_like superfamily		cl00388	Thioredoxin_like superfamily	Protein Disulfide Oxidoreductases and Other Proteins with a Thioredoxin fold; The thioredoxin (TRX)-like superfamily is a large, diverse group of proteins containing a TRX fold. Many members contain a classic TRX domain with a redox active CXXC motif. They function as protein disulfide oxidoreductases (PDOs), altering the redox state of target proteins via the reversible oxidation of their active…	COG0695	O	Glutaredoxin
	HVO_0976	purK	-2.02986	0.00439295	1.04764	0.864025	2.12655	0.00323352	Chromosome:887288-888434	5-(carboxyamino)imidazole ribonucleotide synthase	WP_004043967.1	cl35419	PRK06019 superfamily		PRK06019	PRK06019	phosphoribosylaminoimidazole carboxylase ATPase subunit; Reviewed	COG0026	F	Phosphoribosylaminoimidazole carboxylase (NCAIR synthetase)	K01589	purK	5-(carboxyamino)imidazole ribonucleotide synthase [EC:6.3.4.18]
	HVO_0386	HVO_0386	-2.12311	0.287125	1.0013	0.974428	2.12588	0.274924	Chromosome:342849-343224	hypothetical protein	WP_004044537.1
	HVO_0425	HVO_0425	-1.94531	1	1.06986	1	2.12579	1	Chromosome:382514-383456	VOC family protein	WP_004044499.1	cl28292	CatE superfamily		COG2514	CatE	Catechol-2,3-dioxygenase [Secondary metabolites biosynthesis, transport and catabolism]; Predicted ring-cleavage extradiol dioxygenase [General function prediction only].	COG2514	Q	Catechol-2,3-dioxygenase	K07104	catE	catechol 2,3-dioxygenase [EC:1.13.11.2]
	HVO_1709	HVO_1709	-1.85164	0.00323352	1.14785	0.511363	2.1254	0.000871533	Chromosome:1573454-1574471	MFS transporter	WP_004041598.1	cl28910	MFS superfamily		cl28910	MFS superfamily	Major Facilitator Superfamily; The Major Facilitator Superfamily (MFS) is a large and diverse group of secondary transporters that includes uniporters, symporters, and antiporters. MFS proteins facilitate the transport across cytoplasmic or internal membranes of a variety of substrates including ions, sugar phosphates, drugs, neurotransmitters, nucleosides, amino acids, and peptides. They do so u…	COG2223	P	Nitrate/nitrite transporter NarK	K02575	NRT, narK, nrtP, nasA	MFS transporter, NNP family, nitrate/nitrite transporter
	HVO_0652	pcc1	-2.46058	0.000464565	-1.36049	0.70858	2.12432	0.000464565	Chromosome:583911-584181	KEOPS complex Pcc1 subunit	WP_004044284.1	cl12080	Pcc1 superfamily		PRK14887	PRK14887	KEOPS complex Pcc1-like subunit; Provisional	COG2892	J	tRNA threonylcarbamoyladenosine modification (KEOPS) complex, Pcc1 subunit	K09741	pcc1	KEOPS complex subunit Pcc1
	HVO_B0287	HVO_B0287	-1.99741	0.00227018	1.06145	0.817074	2.12016	0.000871533	pHV3:336699-337218	TRAM domain-containing protein	WP_004041252.1	cl01282	TRAM superfamily		COG3269	COG3269	Predicted RNA-binding protein, contains TRAM domain [General function prediction only]; Predicted RNA-binding protein, contains TRAM domain [General function prediction only].	COG3269	R	Predicted RNA-binding protein, contains TRAM domain
	HVO_A0122	HVO_A0122	-1.64953	0.155641	1.2851	0.435916	2.11982	0.0277412	pHV4:119613-119730	hypothetical protein
	HVO_A0412	HVO_A0412	-1.64953	0.155641	1.2851	0.435916	2.11982	0.0277412	pHV4:419054-419171	hypothetical protein
	HVO_B0240	HVO_B0240	-1.56482	0.0209655	2.0291	0.45527	2.11844	0.000464565	pHV3:287438-287603	hypothetical protein
	HVO_2788	HVO_2788	-3.02762	0.307686	-1.4298	0.722482	2.11751	0.550354	Chromosome:2621720-2622176	hypothetical protein	WP_004043032.1
	HVO_2684	HVO_2684	-2.31669	0.0835193	-1.09451	0.855487	2.11664	0.121973	Chromosome:2531838-2532246	universal stress protein	WP_004042855.1	cl00292	AANH_like superfamily		cd00293	USP_Like	Usp: Universal stress protein family. The universal stress protein Usp is a small cytoplasmic bacterial protein whose expression is enhanced when the cell is exposed to stress agents. Usp enhances the rate of cell survival during prolonged exposure to such conditions, and may provide a general "stress endurance" activity. The crystal structure of Haemophilus influenzae Usp reveals an alpha/beta f…	COG0589	T	Nucleotide-binding universal stress protein, UspA family
	HVO_2919	hdrB	-2.45264	0.124857	-1.15884	0.811146	2.11647	0.2123	Chromosome:2753025-2754801	dihydrofolate reductase	WP_004044748.1	cl17279	DHFR superfamily		pfam00186	DHFR_1	Dihydrofolate reductase; Dihydrofolate reductase.	COG0262	H	Dihydrofolate reductase	K00287	DHFR, folA	dihydrofolate reductase [EC:1.5.1.3]
	HVO_2349	HVO_2349	-1.99088	0.0227856	1.0626	0.861654	2.11551	0.0131306	Chromosome:2214513-2215317	TrmB family transcriptional regulator	WP_004042239.1	cl28554	TrmB superfamily		COG1378	TrmB	Sugar-specific transcriptional regulator TrmB [Transcription]; Predicted transcriptional regulators [Transcription].	COG1378	K	Sugar-specific transcriptional regulator TrmB	K23356	trmB	HTH-type transcriptional regulator, sugar sensing transcriptional regulator
	HVO_A0274	suhB2	-1.92772	0.014045	1.09646	0.737027	2.11367	0.00380865	pHV4:280223-281027	inositol monophosphatase	WP_004043189.1	cl00289	FIG superfamily		COG0483	SuhB	Archaeal fructose-1,6-bisphosphatase or related enzyme of inositol monophosphatase family [Carbohydrate transport and metabolism]; Archaeal fructose-1,6-bisphosphatase and related enzymes of inositol monophosphatase family [Carbohydrate transport and metabolism].	COG0483	G	Archaeal fructose-1,6-bisphosphatase or related enzyme of inositol monophosphatase family	K01092	E3.1.3.25, IMPA, suhB	myo-inositol-1(or 4)-monophosphatase [EC:3.1.3.25]
	HVO_0644	leuA1	-2.40844	0.0069057	-1.14023	0.673015	2.11223	0.0191163	Chromosome:577241-578780	2-isopropylmalate synthase	WP_004044292.1	cl35820	PRK09389 superfamily		PRK09389	PRK09389	(R)-citramalate synthase; Provisional	COG0119	E	Isopropylmalate/homocitrate/citramalate synthases	K09011	cimA	(R)-citramalate synthase [EC:2.3.1.182]
	HVO_2047	HVO_2047	-1.50596	0.0481717	1.40212	0.0662978	2.11153	0.000464565	Chromosome:1893836-1894727	hypothetical protein	WP_004041933.1	cl23718	ALP_like superfamily		cl23718	ALP_like superfamily	alkaline phosphatases and sulfatases; This family includes alkaline phosphatases and sulfatases. Alkaline phosphatases are non-specific phosphomonoesterases that catalyze the hydrolysis reaction via a phosphoseryl intermediate to produce inorganic phosphate and the corresponding alcohol, optimally at high pH. Alkaline phosphatase exists as a dimer, each monomer binding 2 zinc atoms and one magnes…
	HVO_2124	dppC4	1.31343	0.267732	2.77222	0.000464565	2.11067	0.000464565	Chromosome:1985890-1989277	ABC transporter permease	WP_004042008.1	cl34159	DppC superfamily		COG1173	DppC	ABC-type dipeptide/oligopeptide/nickel transport system, permease component [Amino acid transport and metabolism, Inorganic ion transport and metabolism]; ABC-type dipeptide/oligopeptide/nickel transport systems, permease components [Amino acid transport and metabolism / Inorganic ion transport and metabolism].	COG1173	EP	ABC-type dipeptide/oligopeptide/nickel transport system, permease component	K02034	ABC.PE.P1	peptide/nickel transport system permease protein
	HVO_1506	ilvC	-2.00485	0.01103	1.05168	0.860231	2.10845	0.00794197	Chromosome:1373558-1377018	ketol-acid reductoisomerase	WP_004043429.1	cl29486	IlvC superfamily		PRK05479	PRK05479	ketol-acid reductoisomerase; Provisional	COG0059	EH	Ketol-acid reductoisomerase	K00053	ilvC	ketol-acid reductoisomerase [EC:1.1.1.86]
	HVO_0066	HVO_0066	-2.34629	1	-1.11304	1	2.108	1	Chromosome:67809-69072	PQQ-binding-like beta-propeller repeat protein	WP_004045104.1	cl38403	PQQ_2 superfamily		pfam13360	PQQ_2	PQQ-like domain; This domain contains several repeats of the PQQ repeat.	COG1520	M	Outer membrane protein assembly factor BamB, contains PQQ-like beta-propeller repeat
	HVO_0571	HVO_0571	-3.89114	0.122563	-1.84646	0.314594	2.10735	0.39458	Chromosome:508913-509564	VOC family protein	WP_004044362.1	cl14632	VOC superfamily		cd06587	VOC	vicinal oxygen chelate (VOC) family; The vicinal oxygen chelate (VOC) superfamily is composed of structurally related proteins with paired beta.alpha.beta.beta.beta motifs that provide a metal coordination environment with two or three open or readily accessible coordination sites to promote direct electrophilic participation of the metal ion in catalysis. VOC is found in a variety of structurall…	COG0346	Q	Catechol 2,3-dioxygenase or other lactoylglutathione lyase family enzyme
	HVO_2777	rps9	-2.40173	0.410753	-1.13969	0.875792	2.10735	0.490094	Chromosome:2616628-2617805	30S ribosomal protein S9	WP_004043023.1	cl00334	Ribosomal_S9 superfamily		PRK00474	rps9p	30S ribosomal protein S9P; Reviewed	COG0103	J	Ribosomal protein S9	K02996	RP-S9, MRPS9, rpsI	small subunit ribosomal protein S9
	HVO_1216	flaH	-2.84264	0.25558	-1.34897	0.69691	2.10726	1	Chromosome:1104630-1105826	ATPase	WP_004043726.1	cl21455	P-loop_NTPase superfamily		cl21455	P-loop_NTPase superfamily	P-loop containing Nucleoside Triphosphate Hydrolases; Members of the P-loop NTPase domain superfamily are characterized by a conserved nucleotide phosphate-binding motif, also referred to as the Walker A motif (GxxxxGK[S/T], where x is any residue), and the Walker B motif (hhhh[D/E], where h is a hydrophobic residue). The Walker A and B motifs bind the beta-gamma phosphate moiety of the bound nuc…	COG2874	N	Archaellum biogenesis protein FlaH, an ATPase	K07331	flaH	archaeal flagellar protein FlaH
	HVO_1819	HVO_1819	-1.92594	0.000871533	1.09372	0.700616	2.10643	0.000464565	Chromosome:1682085-1682775	hypothetical protein	WP_004041702.1
	HVO_2422	HVO_2422	-2.0806	1	1.00772	1	2.10526	1	Chromosome:2291536-2292193	hypothetical protein	WP_004042311.1
	HVO_1573A	HVO_1573A	-1.16956	1	1.7984	0.64888	2.10334	0.548812	Chromosome:1446003-1446420
	HVO_2462	htr37	-2.41327	0.00989891	-1.14841	0.679185	2.1014	0.0273618	Chromosome:2329848-2332152	HAMP domain-containing protein	WP_004042376.1	cl33381	MA superfamily		smart00283	MA	Methyl-accepting chemotaxis-like domains (chemotaxis sensory transducer); Thought to undergo reversible methylation in response to attractants or repellants during bacterial chemotaxis.	COG0840	NT	Methyl-accepting chemotaxis protein
	HVO_B0350	HVO_B0350	-2.62021	0.249667	-1.24792	0.795626	2.09967	1	pHV3:405284-406007	trehalose utilization protein ThuA	WP_004041191.1	cl00020	GAT_1 superfamily		cl00020	GAT_1 superfamily	Type 1 glutamine amidotransferase (GATase1)-like domain; Type 1 glutamine amidotransferase (GATase1)-like domain. This group contains proteins similar to Class I glutamine amidotransferases, the intracellular PH1704 from Pyrococcus horikoshii, the C-terminal of the large catalase: Escherichia coli HP-II, Sinorhizobium meliloti Rm1021 ThuA, the A4 beta-galactosidase middle domain and peptidase E. …	COG4813	G	Trehalose utilization protein
	HVO_A0129	HVO_A0129	-1.27459	0.613273	1.64705	0.153895	2.0993	0.0514189	pHV4:127678-127990	hypothetical protein	WP_004043063.1
	HVO_B0256	aor3	-2.23403	0.000464565	-1.06549	0.79416	2.09671	0.000464565	pHV3:302869-304537	aldehyde ferredoxin oxidoreductase	WP_004041282.1	cl34471	YdhV superfamily		cl34471	YdhV superfamily	Aldehyde:ferredoxin oxidoreductase [Energy production and conversion]; Aldehyde:ferredoxin oxidoreductase [Energy production and conversion].	COG2414	C	Aldehyde:ferredoxin oxidoreductase	K03738	aor	aldehyde:ferredoxin oxidoreductase [EC:1.2.7.5]
	HVO_A0605	HVO_A0605	-1.41628	0.594814	1.47962	0.439119	2.09556	0.1571	pHV4:607018-607660	NADPH-dependent F420 reductase	WP_013035211.1	cl28110	COG2085 superfamily		COG2085	COG2085	Predicted dinucleotide-binding enzyme [General function prediction only]; Predicted dinucleotide-binding enzymes [General function prediction only].	COG2085	R	Predicted dinucleotide-binding enzyme	K06988	fno	8-hydroxy-5-deazaflavin:NADPH oxidoreductase [EC:1.5.1.40]
	HVO_0096	HVO_0096	-2.12285	1	-1.20679	1	2.09362	1	Chromosome:93096-94029	NAD(P)H-binding protein	WP_004045172.1	cl25409	SDR superfamily		cd05245	SDR_a2	atypical (a) SDRs, subgroup 2; This subgroup contains atypical SDRs, one member is identified as Escherichia coli protein ybjT, function unknown. Atypical SDRs are distinct from classical SDRs. Members of this subgroup have a glycine-rich NAD(P)-binding motif consensus that generally matches the extended SDRs, TGXXGXXG, but lacks the characteristic active site residues of the SDRs. This subgroup …	COG0702	R	Uncharacterized conserved protein YbjT, contains NAD(P)-binding and DUF2867 domains
	HVO_B0035	tsgB7	1.07019	1	2.24045	0.265068	2.09351	0.271081	pHV3:37351-38305	sugar ABC transporter permease	WP_004041120.1	cl00427	TM_PBP2 superfamily		COG1175	UgpA	ABC-type sugar transport system, permease component [Carbohydrate transport and metabolism]; ABC-type sugar transport systems, permease components [Carbohydrate transport and metabolism].	COG1175	G	ABC-type sugar transport system, permease component	K17316	gtsB, glcF	glucose/mannose transport system permease protein
	HVO_0807	HVO_0807	-1.85308	0.0456779	1.12787	0.707348	2.09003	0.0144682	Chromosome:726445-726733	hypothetical protein	WP_004044129.1
	HVO_1200	flaD2	-1.77332	0.375414	1.17796	0.79634	2.08891	0.235626	Chromosome:1091480-1091936	fla cluster protein FlaD2	WP_004043741.1	cl27123	Arch_fla_DE superfamily		pfam04659	Arch_fla_DE	Archaeal flagella protein; Family of archaeal flaD and flaE proteins. Conserved region found at N-terminus of flaE but towards the C-terminus of flaD.	COG3351	N	Archaellum component FlaD/FlaE
	HVO_A0553	cbiP	-2.6359	0.000464565	-1.26407	0.303864	2.08524	0.0103682	pHV4:555607-557146	cobyric acid synthase	WP_004040909.1	cl35122	PRK00784 superfamily		PRK00784	PRK00784	cobyric acid synthase; Provisional	COG1492	H	Cobyric acid synthase	K02232	cobQ, cbiP	adenosylcobyric acid synthase [EC:6.3.5.10]
	HVO_B0283	HVO_B0283	-1.90414	0.00746333	1.09501	0.717355	2.08505	0.00291542	pHV3:333643-334417	transcriptional regulator	WP_004041256.1	cl34606	COG3413 superfamily		cl34606	COG3413 superfamily	Predicted DNA binding protein, contains HTH domain [General function prediction only]; Predicted DNA binding protein [General function prediction only].	COG3413	R	Predicted DNA binding protein, contains HTH domain
	HVO_0083	HVO_0083	-1.42977	0.357319	1.4575	0.239827	2.08389	0.0331695	Chromosome:83381-83753	P-II family nitrogen regulator	WP_004045139.1	cl00412	P-II superfamily		smart00938	P-II	Nitrogen regulatory protein P-II; P-II modulates the activity of glutamine synthetase.	COG0347	TE	Nitrogen regulatory protein PII	K04751	glnB	nitrogen regulatory protein P-II 1
	HVO_0046	argX	-1.97233	0.000464565	1.05582	0.768785	2.08243	0.000464565	Chromosome:44388-46304	lysine biosynthesis protein LysX	WP_004045055.1	cl37063	LysX_arch superfamily		cl37063	LysX_arch superfamily	Lysine biosynthesis enzyme LysX; The family of proteins found in this equivalog include the characterized LysX from Thermus thermophilus, which is part of a well-organized lysine biosynthesis gene cluster. LysX is believed to carry out an ATP-dependent acylation of the amino group of alpha-aminoadipate in the prokaryotic version of the fungal AAA lysine biosynthesis pathway. No species having a s…	COG0189	HJ	Glutathione synthase/RimK-type ligase, ATP-grasp superfamily	K05827	lysX	[lysine-biosynthesis-protein LysW]---L-2-aminoadipate ligase [EC:6.3.2.43]
	HVO_2157	HVO_2157	-2.9518	0.0708607	-1.41793	0.437741	2.08177	0.21262	Chromosome:2020904-2021102	hypothetical protein	WP_004042040.1
	HVO_A0454	HVO_A0454	-1.0634	0.925816	1.95716	0.145373	2.08125	0.121441	pHV4:462442-462631	hypothetical protein	WP_049914676.1
	HVO_2368	HVO_2368	-1.99585	0.000464565	-1.00001	0.963107	2.0806	0.000464565	Chromosome:2233928-2234342	hypothetical protein	WP_004042257.1
	HVO_A0636	ybaK	-2.20611	0.000464565	-1.06076	0.816311	2.07974	0.000464565	pHV4:633989-634466	YbaK/EbsC family protein	WP_004040989.1	cl00022	YbaK_like superfamily		cd04333	ProX_deacylase	This CD, composed mainly of bacterial single-domain proteins, includes the Thermus thermophilus (Tt) YbaK-like protein, a homolog of the trans-acting Escherichia coli YbaK Cys-tRNA(Pro) deacylase and the Agrobacterium tumefaciens ProX Ala-tRNA(Pro) deacylase and also the cis-acting prolyl-tRNA synthetase-editing domain (ProRS-INS). While ProX and ProRS-INS hydrolyze misacylated Ala-tRNA(Pro), the…	COG2606	J	Cys-tRNA(Pro) deacylase, prolyl-tRNA editing enzyme YbaK/EbsC
	HVO_B0348	HVO_B0348	-1.36767	0.521822	1.52026	0.272037	2.07921	0.0713892	pHV3:401689-402628	dihydrodipicolinate synthase family protein	WP_004041193.1	cl28986	Aldolase_Class_I superfamily		cd00408	DHDPS-like	Dihydrodipicolinate synthase family; Dihydrodipicolinate synthase family. A member of the class I aldolases, which use an active-site lysine which stabilizes a reaction intermediate via Schiff base formation, and have TIM beta/alpha barrel fold. The dihydrodipicolinate synthase family comprises several pyruvate-dependent class I aldolases that use the same catalytic step to catalyze different rea…	COG0329	EM	Dihydrodipicolinate synthase/N-acetylneuraminate lyase	K01714	dapA	4-hydroxy-tetrahydrodipicolinate synthase [EC:4.3.3.7]
	HVO_0076	hemD	-2.52976	0.256336	-1.58301	0.644696	2.07916	1	Chromosome:77448-79070	uroporphyrinogen-III synthase	WP_004045125.1	cl03649	HemD superfamily		PRK05928	hemD	uroporphyrinogen-III synthase; Reviewed	COG1587	H	Uroporphyrinogen-III synthase	K01719	hemD, UROS	uroporphyrinogen-III synthase [EC:4.2.1.75]
	HVO_0091	HVO_0091	-2.01844	0.175058	1.02981	0.954226	2.07861	0.170073	Chromosome:89546-90341	PHP domain-containing protein	WP_004045159.1	cl33976	YciV superfamily		COG0613	YciV	Predicted metal-dependent phosphoesterase TrpH, contains PHP domain [General function prediction only]; Predicted metal-dependent phosphoesterases (PHP family) [General function prediction only].	COG0613	R	Predicted metal-dependent phosphoesterase TrpH, contains PHP domain
	HVO_1147	recJ2	-2.50578	0.725407	-1.20575	0.838962	2.07819	0.804133	Chromosome:1045826-1047842	hypothetical protein	WP_004043791.1
	HVO_1101	dapA	-1.56804	0.126046	1.32525	0.214262	2.07804	0.0129165	Chromosome:1002830-1006589	4-hydroxy-tetrahydrodipicolinate synthase	WP_004043837.1	cl21457	DRE_TIM_metallolyase superfamily		PRK03170	PRK03170	dihydrodipicolinate synthase; Provisional	COG0329	EM	Dihydrodipicolinate synthase/N-acetylneuraminate lyase	K01714	dapA	4-hydroxy-tetrahydrodipicolinate synthase [EC:4.3.3.7]
	HVO_1094	rnp3	-2.83562	0.144552	-1.36543	0.535121	2.07673	0.323086	Chromosome:998800-1000106	ribonuclease P	WP_004043844.1	cl27356	PRK00912 superfamily		cl27356	PRK00912 superfamily	ribonuclease P protein component 3; Provisional	COG1603	J	RNase P/RNase MRP subunit p30	K03539	RPP1, RPP30	ribonuclease P/MRP protein subunit RPP1 [EC:3.1.26.5]
	HVO_1432	HVO_1432	-2.24171	0.198179	-1.07967	0.884929	2.07629	0.232769	Chromosome:1304082-1304858	hypothetical protein	WP_004043503.1
	HVO_1967	pgi	-2.40013	0.101823	-1.1561	0.781367	2.07606	0.175982	Chromosome:1815329-1816622	hypothetical protein	WP_004041846.1	cl32010	PRK00973 superfamily		cl32010	PRK00973 superfamily	glucose-6-phosphate isomerase; Provisional	COG0166	G	Glucose-6-phosphate isomerase	K01810	GPI, pgi	glucose-6-phosphate isomerase [EC:5.3.1.9]
	HVO_1482	ferA2	-1.78387	0.000464565	1.16331	0.315416	2.0752	0.000464565	Chromosome:1352075-1352402	2Fe-2S iron-sulfur cluster binding domain-containing protein	WP_004043453.1	cl32231	PRK07609 superfamily		cl32231	PRK07609 superfamily	CDP-6-deoxy-delta-3,4-glucoseen reductase; Validated	COG1018	C	Ferredoxin-NADP reductase
	HVO_A0034	HVO_A0034	-1.4299	0.668164	1.45115	0.578727	2.075	0.275459	pHV4:31449-31815	hypothetical protein	WP_004043404.1
	HVO_1856	HVO_1856	-1.80473	0.000464565	1.14889	0.396201	2.07343	0.000464565	Chromosome:1715143-1715734	alpha hydrolase	WP_004041738.1	cl00292	AANH_like superfamily		PRK14561	PRK14561	hypothetical protein; Provisional	COG2117	J	Predicted subunit of tRNA(5-methylaminomethyl-2-thiouridylate) methyltransferase, contains the PP-loop ATPase domain	K07585	K07585	tRNA methyltransferase
	HVO_0654	rpl43e	-2.08932	0.000464565	-1.00801	0.96649	2.07272	0.000464565	Chromosome:584351-584621	hypothetical protein	WP_004044282.1	cl19284	Ribosomal_L37ae superfamily		cl19284	Ribosomal_L37ae superfamily	Ribosomal L37ae protein family; This ribosomal protein is found in archaebacteria and eukaryotes. It contains four conserved cysteine residues that may bind to zinc.	COG1997	J	Ribosomal protein L37AE/L43A	K02921	RP-L37Ae, RPL37A	large subunit ribosomal protein L37Ae
	HVO_B0222	HVO_B0222	-1.52819	1	1.35569	1	2.07175	1	pHV3:262060-263320	PQQ-binding-like beta-propeller repeat protein	WP_004041313.1	cl11493	PQQ_DH_like superfamily		cl11493	PQQ_DH_like superfamily	PQQ-dependent dehydrogenases and related proteins; This family is composed of dehydrogenases with pyrroloquinoline quinone (PQQ) as a cofactor, such as ethanol, methanol, and membrane-bound glucose dehydrogenases. The alignment model contains an 8-bladed beta-propeller, and the family also includes distantly related proteins which are not enzymatically active and do not bind PQQ.	COG1520	M	Outer membrane protein assembly factor BamB, contains PQQ-like beta-propeller repeat
	HVO_2580	nadB	-4.49721	1	-2.17077	1	2.07171	1	Chromosome:2430344-2433905	FAD-dependent oxidoreductase	WP_004042645.1	cl30664	NadB superfamily		cl30664	NadB superfamily	Aspartate oxidase [Coenzyme transport and metabolism]; Aspartate oxidase [Coenzyme metabolism].	COG0029	H	Aspartate oxidase	K00278	nadB	L-aspartate oxidase [EC:1.4.3.16]
	HVO_0016	HVO_0016	-2.27597	0.00123099	-1.10028	0.700206	2.06854	0.00291542	Chromosome:15478-16336	hypothetical protein	WP_004044977.1
	HVO_0394	HVO_0394	-1.62931	0.0372434	1.26766	0.265906	2.0654	0.00159835	Chromosome:350590-351007	hypothetical protein	WP_081442883.1
	HVO_1008	HVO_1008	-1.78141	1	1.15863	1	2.064	1	Chromosome:917639-918638	Gfo/Idh/MocA family oxidoreductase	WP_004043935.1	cl34002	MviM superfamily		COG0673	MviM	Predicted dehydrogenase [General function prediction only]; Predicted dehydrogenases and related proteins [General function prediction only].	COG0673	R	Predicted dehydrogenase
	HVO_1581	cdd	-2.17254	0.0348613	-1.05332	0.901712	2.06257	0.0556948	Chromosome:1453097-1453520	cytidine deaminase	WP_004041462.1	cl36881	cyt_deam_tetra superfamily		cl36881	cyt_deam_tetra superfamily	cytidine deaminase, homotetrameric; This small, homotetrameric zinc metalloprotein is found in humans and most bacteria. A related, homodimeric form with a much larger subunit is found in E. coli and in Arabidopsis. Both types may act on deoxycytidine as well as cytidine. [Purines, pyrimidines, nucleosides, and nucleotides, Salvage of nucleosides and nucleotides]	COG0295	F	Cytidine deaminase	K01489	cdd, CDA	cytidine deaminase [EC:3.5.4.5]
	HVO_B0290	suhB4	-2.3156	0.00989891	-1.12355	0.711153	2.06097	0.0262784	pHV3:338887-339652	fructose 1,6-bisphosphatase	WP_004041249.1	cl00289	FIG superfamily		cl00289	FIG superfamily	FIG, FBPase/IMPase/glpX-like domain. A superfamily of metal-dependent phosphatases with various substrates. Fructose-1,6-bisphospatase (both the major and the glpX-encoded variant) hydrolyze fructose-1,6,-bisphosphate to fructose-6-phosphate in gluconeogenesis. Inositol-monophosphatases and inositol polyphosphatases play vital roles in eukaryotic signalling, as they participate in metabolizing th…	COG0483	G	Archaeal fructose-1,6-bisphosphatase or related enzyme of inositol monophosphatase family	K01092	E3.1.3.25, IMPA, suhB	myo-inositol-1(or 4)-monophosphatase [EC:3.1.3.25]
	HVO_2960	dsa1	-2.47833	0.000464565	-1.20283	0.429014	2.06042	0.00497748	Chromosome:2796189-2799182	branched-chain alpha-keto acid dehydrogenase subunit E2	WP_004044823.1	cl36069	PRK11856 superfamily		PRK11856	PRK11856	branched-chain alpha-keto acid dehydrogenase subunit E2; Reviewed	COG0508	C	Pyruvate/2-oxoglutarate dehydrogenase complex, dihydrolipoamide acyltransferase (E2) component	K00627	DLAT, aceF, pdhC	pyruvate dehydrogenase E2 component (dihydrolipoamide acetyltransferase) [EC:2.3.1.12]
	HVO_0411	arsB2b	-2.06244	0.521576	-1.00134	0.976535	2.05967	0.500589	Chromosome:365956-367695	arsenite transport protein C-terminal domain-containing protein								COG0471	G	Di- and tricarboxylate transporter
	HVO_A0536	hyuB1	-1.69819	1	1.26755	1	2.05908	1	pHV4:538171-543008	hydantoinase B/oxoprolinase family protein	WP_004040886.1	cl19816	Hydantoinase_B superfamily		pfam02538	Hydantoinase_B	Hydantoinase B/oxoprolinase; This family includes N-methylhydaintoinase B which converts hydantoin to N-carbamyl-amino acids, and 5-oxoprolinase EC:3.5.2.9 which catalyzes the formation of L-glutamate from 5-oxo-L-proline. These enzymes are part of the oxoprolinase family and are related to pfam01968.	COG0146	EQ	N-methylhydantoinase B/oxoprolinase/acetone carboxylase, alpha subunit	K01474	hyuB	N-methylhydantoinase B [EC:3.5.2.14]
	HVO_1323	aroK	-2.24389	1	-1.34556	1	2.05765	1	Chromosome:1204458-1205636	shikimate kinase	WP_004043615.1	cl30333	PRK01123 superfamily		PRK01123	PRK01123	shikimate kinase; Provisional	COG1685	E	Archaeal shikimate kinase	K00891	aroK, aroL	shikimate kinase [EC:2.7.1.71]
	HVO_B0056	HVO_B0056	-2.52034	0.168508	-1.22516	0.781049	2.05715	0.31168	pHV3:65851-67997	ferredoxin	WP_004041098.1	cl19102	Fer4_9 superfamily		pfam13459	Fer4_15	4Fe-4S single cluster domain; 4Fe-4S single cluster domain.	COG1141	C	Ferredoxin
	HVO_0971	hel308b	-1.81255	0.0442334	1.1344	0.68238	2.05616	0.014892	Chromosome:880820-882740	DEAD/DEAH box helicase	WP_013035247.1	cl35178	PRK02362 superfamily		cl35178	PRK02362 superfamily	ski2-like helicase; Provisional	COG1204	L	Replicative superfamily II helicase	K03726	helS	helicase [EC:3.6.4.-]
	HVO_1800	HVO_1800	-1.93724	0.000871533	1.03445	0.961309	2.0548	0.00159835	Chromosome:1663639-1663783	hypothetical protein
	HVO_B0038A	xacD	-2.40965	0.000464565	-1.17305	0.398166	2.05417	0.000464565	pHV3:41807-43046	xylonate dehydratase								COG4948	MR	L-alanine-DL-glutamate epimerase or related enzyme of enolase superfamily
	HVO_0015	ferC	-2.54549	0.156701	-1.24031	0.731351	2.0523	0.28331	Chromosome:14979-15225	ferredoxin	WP_004044976.1	cl19102	Fer4_9 superfamily		pfam13459	Fer4_15	4Fe-4S single cluster domain; 4Fe-4S single cluster domain.	COG1141	C	Ferredoxin	K05337	fer	ferredoxin
	HVO_A0509	paaC	-2.09118	1	-1.01917	1	2.05185	1	pHV4:514687-515942	phenylacetate-CoA oxygenase subunit PaaC	WP_004040860.1	cl01346	PaaA_PaaC superfamily		cl01346	PaaA_PaaC superfamily	Phenylacetic acid catabolic protein; This family includes proteins such as PaaA and PaaC that are part of a catabolic pathway of phenylacetic acid. These proteins may form part of a dioxygenase complex.	COG3396	Q	1,2-phenylacetyl-CoA epoxidase, catalytic subunit	K02611	paaC	ring-1,2-phenylacetyl-CoA epoxidase subunit PaaC [EC:1.14.13.149]
	HVO_1505	HVO_1505	-2.46856	0.757628	-1.20351	0.936663	2.05113	0.78579	Chromosome:1370297-1373547	hypothetical protein	WP_004043430.1
	HVO_0363	HVO_0363	-1.53511	0.746633	1.33508	0.752562	2.0495	0.500246	Chromosome:330642-331801	hypothetical protein
	HVO_1812	HVO_1812	-1.47324	0.46938	1.39108	0.45023	2.04939	0.135008	Chromosome:1675921-1677049	hypothetical protein	WP_004041695.1	cl00192	ribokinase_pfkB_like superfamily		cl00192	ribokinase_pfkB_like superfamily	ribokinase/pfkB superfamily: Kinases that accept a wide variety of substrates, including carbohydrates and aromatic small molecules, all are phosphorylated at a hydroxyl group. The superfamily includes ribokinase, fructokinase, ketohexokinase, 2-dehydro-3-deoxygluconokinase, 1-phosphofructokinase, the minor 6-phosphofructokinase (PfkB), inosine-guanosine kinase, and adenosine kinase. Even though …	COG0524	G	Sugar or nucleoside kinase, ribokinase family
	HVO_1237	HVO_1237	-1.37994	1	1.48469	1	2.04879	1	Chromosome:1128597-1129563	polymer-forming cytoskeletal protein	WP_004043705.1	cl19219	FapA superfamily		pfam04519	Bactofilin	Polymer-forming cytoskeletal; This is a family of bactofilins, a functionally diverse class of cytoskeletal, polymer-forming, proteins that is widely conserved among bacteria. In the example species C. crescentus, two bactofilins assemble into a membrane-associated laminar structure that shows cell-cycle-dependent polar localization and acts as a platform for the recruitment of a cell wall biosyn…
	HVO_B0364	dmsB	-2.01041	0.0976534	1.01625	0.962508	2.04307	0.0948684	pHV3:421357-424082	4Fe-4S dicluster domain-containing protein	WP_004041170.1	cl25360	DMSOR_beta-like superfamily		cd10551	PsrB	polysulfide reductase beta (PsrB) subunit; This family includes the beta subunit of bacterial polysulfide reductase (PsrABC), an integral membrane-bound enzyme responsible for quinone-coupled reduction of polysulfides, a process important in extreme environments such as deep-sea vents and hot springs. Polysulfide reductase contains three subunits: a catalytic subunit PsrA, an electron transfer Ps…	COG0437	C	Fe-S-cluster-containing dehydrogenase component	K00184	dmsB	dimethyl sulfoxide reductase iron-sulfur subunit
	HVO_2717	alaS2	-1.96859	0.000464565	1.03754	0.867258	2.04249	0.000464565	Chromosome:2562784-2563981	hypothetical protein	WP_004042919.1	cl37312	A-tRNA_syn_arch superfamily		cl37312	A-tRNA_syn_arch superfamily	alanyl-tRNA synthetase; This family of alanyl-tRNA synthetases is limited to the archaea, and is a subset of those sequences identified by the model pfam07973 covering the second additional domain (SAD) of alanyl and threonyl tRNA synthetases .	COG0013	J	Alanyl-tRNA synthetase	K01872	AARS, alaS	alanyl-tRNA synthetase [EC:6.1.1.7]
	HVO_2844	bdbC	-2.46665	0.100172	-1.20804	0.706244	2.04186	0.215795	Chromosome:2680138-2682078	disulfide bond formation protein B	WP_004044661.1	cl00649	DsbB superfamily		cl00649	DsbB superfamily	Disulfide bond formation protein DsbB; This family consists of disulfide bond formation protein DsbB from bacteria. The DsbB protein oxidizes the periplasmic protein DsbA which in turn oxidizes cysteines in other periplasmic proteins in order to make disulfide bonds. DsbB acts as a redox potential transducer across the cytoplasmic membrane and is an integral membrane protein. DsbB posses six cyst…	COG1495	O	Disulfide bond formation protein DsbB	K03611	dsbB	protein dithiol:quinone oxidoreductase [EC:1.8.5.9]
	HVO_1255	HVO_1255	-2.44226	1	-1.19684	1	2.04059	1	Chromosome:1142178-1143417	MFS transporter	WP_004043684.1	cl28910	MFS superfamily		cl28910	MFS superfamily	Major Facilitator Superfamily; The Major Facilitator Superfamily (MFS) is a large and diverse group of secondary transporters that includes uniporters, symporters, and antiporters. MFS proteins facilitate the transport across cytoplasmic or internal membranes of a variety of substrates including ions, sugar phosphates, drugs, neurotransmitters, nucleosides, amino acids, and peptides. They do so u…	COG2814	G	Predicted arabinose efflux permease, MFS family
	HVO_A0275	HVO_A0275	-1.80168	0.321136	1.13066	0.847077	2.03709	0.208219	pHV4:281179-283844	hypothetical protein	WP_004043190.1
	HVO_1135	HVO_1135	-2.6019	0.144977	-1.27817	0.695349	2.03564	0.2828	Chromosome:1036429-1037335	hypothetical protein	WP_004043802.1
	HVO_1461	menC	-2.79204	1	-1.37247	1	2.03431	1	Chromosome:1332325-1334325	o-succinylbenzoate synthase	WP_004043474.1	cl25395	enolase_like superfamily		cd03320	OSBS	o-Succinylbenzoate synthase (OSBS) catalyzes the conversion of 2-succinyl-6-hydroxy-2,4-cyclohexadiene-1-carboxylate (SHCHC) to 4-(2'-carboxyphenyl)-4-oxobutyrate (o-succinylbenzoate or OSB), a reaction in the menaquinone biosynthetic pathway. Menaquinone is an essential cofactor for anaerobic growth in eubacteria and some archaea. OSBS belongs to the enolase superfamily of enzymes, characterized…	COG4948	MR	L-alanine-DL-glutamate epimerase or related enzyme of enolase superfamily
	HVO_2220	htr38	-2.28782	1	-1.12534	1	2.033	1	Chromosome:2082801-2085363	extracellular solute-binding protein	WP_004042109.1	cl21456	Periplasmic_Binding_Protein_Type_2 superfamily		cd14748	PBP2_UgpB	The periplasmic-binding component of ABC transport system specific for sn-glycerol-3-phosphate; possesses type 2 periplasmic binding fold; This group includes the periplasmic component of an ABC transport system specific for sn-glycerol-3-phosphate (G3P) and closely related proteins from archaea and bacteria. Under phophate starvation conditions, Escherichia coli can utilize G3P as phosphate sour…	COG0840	NT	Methyl-accepting chemotaxis protein	K05813	ugpB	sn-glycerol 3-phosphate transport system substrate-binding protein
	HVO_1628	HVO_1628	-2.09072	0.000464565	-1.21338	0.844674	2.03073	0.000871533	Chromosome:1494667-1495117	TIGR00725 family protein	WP_004041518.1	cl22881	DNA_processg_A superfamily		cl22881	DNA_processg_A superfamily	DNA recombination-mediator protein A; The SMF family, of DNA processing chain A, dprA, are a group of bacterial proteins. In H. pylori, dprA is required for natural chromosomal and plasmid transformation. It has now been shown that DprA is found to bind cooperatively to single-stranded DNA (ssDNA) and to interact with RecA. In the process, DprA-RecA-ssDNA filaments are produced and these filament…	COG1611	R	Predicted Rossmann fold nucleotide-binding protein
	HVO_2913	sod2	-1.43092	0.00227018	1.4175	0.000871533	2.02834	0.000464565	Chromosome:2749865-2750465	superoxide dismutase	WP_013035375.1	cl29407	SodA superfamily		COG0605	SodA	Superoxide dismutase [Inorganic ion transport and metabolism]; Superoxide dismutase [Inorganic ion transport and metabolism].	COG0605	P	Superoxide dismutase	K04564	SOD2	superoxide dismutase, Fe-Mn family [EC:1.15.1.1]
	HVO_A0475	sod1	-1.42873	0.000871533	1.41733	0.00291542	2.02498	0.000464565	pHV4:481491-482094	superoxide dismutase	WP_013035130.1	cl29407	SodA superfamily		COG0605	SodA	Superoxide dismutase [Inorganic ion transport and metabolism]; Superoxide dismutase [Inorganic ion transport and metabolism].	COG0605	P	Superoxide dismutase	K04564	SOD2	superoxide dismutase, Fe-Mn family [EC:1.15.1.1]
	HVO_1327	cdc48c	-2.0083	0.00409911	1.00684	0.975547	2.02203	0.00468347	Chromosome:1206705-1208916	CDC48 family AAA ATPase	WP_004043611.1	cl36852	CDC48 superfamily		cl36852	CDC48 superfamily	AAA family ATPase, CDC48 subfamily; This subfamily of the AAA family ATPases includes two members each from three archaeal species. It also includes yeast CDC48 (cell division control protein 48) and the human ortholog, transitional endoplasmic reticulum ATPase (valosin-containing protein). These proteins in eukaryotes are involved in the budding and transfer of membrane from the transitional end…	COG1222	O	ATP-dependent 26S proteasome regulatory subunit	K13525	VCP, CDC48	transitional endoplasmic reticulum ATPase
	HVO_0310	atpH	-2.71777	0.0861858	-1.34766	0.478677	2.01666	0.207239	Chromosome:278457-280978	ATP synthase archaeal subunit H	WP_004044613.1	cl21478	ATP-synt_B superfamily		cl21478	ATP-synt_B superfamily	ATP synthase B/B' CF(0); Part of the CF(0) (base unit) of the ATP synthase. The base unit is thought to translocate protons through membrane (inner membrane in mitochondria, thylakoid membrane in plants, cytoplasmic membrane in bacteria). The B subunits are thought to interact with the stalk of the CF(1) subunits. This domain should not be confused with the ab CF(1) proteins (in the head of the A…	COG2811	C	Archaeal/vacuolar-type H+-ATPase subunit H	K02107	ATPVG, ahaH, atpH	V/A-type H+/Na+-transporting ATPase subunit G/H
	HVO_0249	HVO_0249	-3.05006	0.48797	-1.51292	0.734235	2.016	0.661705	Chromosome:223692-225164	hypothetical protein	WP_004045365.1
	HVO_0866	HVO_0866	-1.94505	0.000464565	1.03645	0.873556	2.01595	0.000464565	Chromosome:782200-782935	alanyl-tRNA editing protein	WP_013035504.1	cl34506	AlaX superfamily		COG2872	AlaX	Ser-tRNA(Ala) deacylase AlaX (editing enzyme) [Translation, ribosomal structure and biogenesis]; Predicted metal-dependent hydrolases related to alanyl-tRNA synthetase HxxxH domain [General function prediction only].	COG2872	J	Ser-tRNA(Ala) deacylase AlaX (editing enzyme)	K07050	AARSD1, ALAX	misacylated tRNA(Ala) deacylase [EC:3.1.1.-]
	HVO_0711	HVO_0711	-1.35104	0.273752	1.48628	0.0665744	2.00803	0.00352408	Chromosome:637763-638414	helix-hairpin-helix domain-containing protein	WP_004044225.1	cl22429	HHH_5 superfamily		pfam14520	HHH_5	Helix-hairpin-helix domain; Helix-hairpin-helix domain.
	HVO_A0522	acaB4	-1.76418	1	1.21714	1	2.00694	1	pHV4:525322-528051	3-ketoacyl-CoA thiolase	WP_004040873.1	cl35422	PRK06064 superfamily		cl35422	PRK06064 superfamily	acetyl-CoA acetyltransferase; Provisional	COG0183	I	Acetyl-CoA acetyltransferase	K00626	E2.3.1.9, atoB	acetyl-CoA C-acetyltransferase [EC:2.3.1.9]
	HVO_B0028	xacA	-1.60882	1	1.53052	1	2.00555	1	pHV3:29917-31956	D-xylose 1-dehydrogenase	WP_004041126.1	cl34002	MviM superfamily		COG0673	MviM	Predicted dehydrogenase [General function prediction only]; Predicted dehydrogenases and related proteins [General function prediction only].	COG0673	R	Predicted dehydrogenase	K14273	xdh	D-xylose 1-dehydrogenase (NADP+) [EC:1.1.1.179]
	HVO_0068	panE	-1.86225	1	1.07692	1	2.00549	1	Chromosome:69606-70503	ketopantoate reductase family protein	WP_004045108.1	cl34374	PanE superfamily		COG1893	PanE	Ketopantoate reductase [Coenzyme transport and metabolism]; Ketopantoate reductase [Coenzyme metabolism].	COG1893	H	Ketopantoate reductase	K00077	panE, apbA	2-dehydropantoate 2-reductase [EC:1.1.1.169]
	HVO_A0153	HVO_A0153	-1.81378	0.00227018	1.11877	0.923215	2.00277	0.000464565	pHV4:151327-151816	universal stress protein	WP_004043082.1	cl00292	AANH_like superfamily		cd00293	USP_Like	Usp: Universal stress protein family. The universal stress protein Usp is a small cytoplasmic bacterial protein whose expression is enhanced when the cell is exposed to stress agents. Usp enhances the rate of cell survival during prolonged exposure to such conditions, and may provide a general "stress endurance" activity. The crystal structure of Haemophilus influenzae Usp reveals an alpha/beta f…	COG0589	T	Nucleotide-binding universal stress protein, UspA family
	HVO_A0592	HVO_A0592	-2.20076	0.000464565	-1.42368	0.702232	2.00277	0.000464565	pHV4:596407-596641	hypothetical protein	WP_004040949.1
	HVO_2706	tif2Bd	-2.73864	0.000464565	-1.36832	0.145207	2.00146	0.0101624	Chromosome:2552460-2553309	translation initiation factor eIF-2B	WP_004042898.1	cl00348	GCD2 superfamily		COG1184	GCD2	Translation initiation factor 2B subunit, eIF-2B alpha/beta/delta family [Translation, ribosomal structure and biogenesis]; Translation initiation factor 2B subunit, eIF-2B alpha/beta/delta family [Translation, ribosomal structure and biogenesis].	COG1184	J	Translation initiation factor 2B subunit, eIF-2B alpha/beta/delta family	K03680	EIF2B4	translation initiation factor eIF-2B subunit delta
	HVO_1379	HVO_1379	-1.68179	0.00773827	1.39027	0.775646	2.00139	0.000464565	Chromosome:1255948-1256233	hypothetical protein
	HVO_2323	HVO_2323	-2.02232	0.475986	-1.01137	0.975547	1.99958	0.487296	Chromosome:2190128-2191843	DUF3311 domain-containing protein	WP_004042215.1	cl13239	DUF3311 superfamily		cl13239	DUF3311 superfamily	Protein of unknown function (DUF3311); This is a family of short bacterial proteins of unknown function.
	HVO_0906	HVO_0906	-2.79502	0.00794197	-1.39851	0.272519	1.99857	0.0825753	Chromosome:823385-823640	hypothetical protein	WP_004044033.1
	HVO_B0119	HVO_B0119	-1.17223	0.701342	1.70206	0.0555437	1.99521	0.0217612	pHV3:133643-134408	IclR family transcriptional regulator	WP_004041037.1	cl34258	IclR superfamily		COG1414	IclR	DNA-binding transcriptional regulator, IclR family [Transcription]; Transcriptional regulator [Transcription].	COG1414	K	DNA-binding transcriptional regulator, IclR family
	HVO_2974	HVO_2974	-1.35518	0.760168	1.47047	0.536225	1.99275	0.43071	Chromosome:2807897-2808928	cupin domain-containing protein	WP_004044844.1	cl21464	cupin_like superfamily		cl21464	cupin_like superfamily	Conserved domain found in cupin and related proteins; A diverse protein domains superfamily which includes both metal-dependent and metal-independent enzymes, as well as catalytically inactive seed storage proteins	COG0662	G	Mannose-6-phosphate isomerase, cupin superfamily
	HVO_0070	HVO_0070	-2.00508	0.000464565	-1.00677	0.970967	1.99159	0.000464565	Chromosome:72160-72538	hypothetical protein	WP_004045112.1	cl29515	NifU superfamily		cl29515	NifU superfamily	NifU-like domain; This is an alignment of the carboxy-terminal domain. This is the only common region between the NifU protein from nitrogen-fixing bacteria and rhodobacterial species. The biochemical function of NifU is unknown.	COG0694	O	Fe-S cluster biogenesis protein NfuA, 4Fe-4S-binding domain
	HVO_B0326	HVO_B0326	-1.52309	1	1.65964	1	1.98756	1	pHV3:377473-378460	hypothetical protein	WP_004041216.1	cl21494	Abhydrolase superfamily		cl21494	Abhydrolase superfamily	alpha/beta hydrolases; A functionally diverse superfamily containing proteases, lipases, peroxidases, esterases, epoxide hydrolases and dehalogenases. The catalytic apparatus typically involves three residues (catalytic triad): a serine, a glutamate or aspartate and a histidine, and often the mechanism involves a nucleophilic attack on a carbonyl carbon atom.	COG0412	Q	Dienelactone hydrolase
	HVO_0257	HVO_0257	-1.65176	0.00818658	1.3934	0.772404	1.98756	0.000464565	Chromosome:231139-231331	hypothetical protein	WP_004045373.1
	HVO_1607	HVO_1607	-1.6644	0.0091704	1.40224	0.753201	1.98756	0.000464565	Chromosome:1477728-1477974	hypothetical protein	WP_004041499.1
	HVO_2402	gcvP1	-1.72677	0.0894886	1.15007	0.577045	1.98591	0.0348613	Chromosome:2268957-2271722	aminomethyl-transferring glycine dehydrogenase subunit GcvPA	WP_004042291.1	cl18945	Beta_elim_lyase superfamily		PRK00451	PRK00451	glycine dehydrogenase subunit 1; Validated	COG0403	E	Glycine cleavage system protein P (pyridoxal-binding), N-terminal domain	K00282	gcvPA	glycine dehydrogenase subunit 1 [EC:1.4.4.2]
	HVO_A0159	aspC4	-1.63561	0.062995	1.21375	0.432744	1.98522	0.00609655	pHV4:160122-161286	aminotransferase class I/II-fold pyridoxal phosphate-dependent enzyme	WP_013035113.1	cl30187	PRK05764 superfamily		cl30187	PRK05764 superfamily	aspartate aminotransferase; Provisional	COG0436	E	Aspartate/methionine/tyrosine aminotransferase	K10907	K10907	aminotransferase [EC:2.6.1.-]
	HVO_0916	dph5	-2.36208	0.000871533	-1.19073	0.437947	1.98373	0.00794197	Chromosome:832234-833044	diphthine synthase	WP_004044023.1	cl00304	TP_methylase superfamily		PRK04160	PRK04160	diphthine synthase; Provisional	COG1798	J	Diphthamide biosynthesis methyltransferase	K20215	dph5	diphthine synthase [EC:2.1.1.98]
	HVO_1157	HVO_1157	-2.09107	0.578245	-1.05424	0.969365	1.9835	0.634801	Chromosome:1053801-1057956	hypothetical protein	WP_004043783.1
	HVO_1012	HVO_1012	-2.39314	0.130861	-1.2066	0.735205	1.98338	0.245497	Chromosome:920788-921448	hypothetical protein	WP_004043930.1
	HVO_0612	HVO_0612	-1.0063	0.971098	1.96899	0.213406	1.9814	0.213087	Chromosome:543729-544161	universal stress protein	WP_004044322.1	cl00292	AANH_like superfamily		cd00293	USP_Like	Usp: Universal stress protein family. The universal stress protein Usp is a small cytoplasmic bacterial protein whose expression is enhanced when the cell is exposed to stress agents. Usp enhances the rate of cell survival during prolonged exposure to such conditions, and may provide a general "stress endurance" activity. The crystal structure of Haemophilus influenzae Usp reveals an alpha/beta f…	COG0589	T	Nucleotide-binding universal stress protein, UspA family
	HVO_1944	HVO_1944	-2.89185	0.00609655	-1.45988	0.19924	1.98089	0.0731116	Chromosome:1794783-1796034	hypothetical protein	WP_004041824.1	cl28356	COG2512 superfamily		cl28356	COG2512 superfamily	Uncharacterized membrane protein [Function unknown]; Predicted membrane-associated trancriptional regulator [Transcription].	COG2512	S	Uncharacterized membrane protein
	HVO_0026	atoE	-1.0095	0.971033	1.96082	0.000464565	1.97945	0.000464565	Chromosome:25351-26794	short-chain fatty acid transporter	WP_004045012.1	cl21473	ArsB_NhaD_permease superfamily		COG2031	AtoE	Short chain fatty acids transporter [Lipid transport and metabolism]; Short chain fatty acids transporter [Lipid metabolism].	COG2031	I	Short chain fatty acids transporter	K02106	atoE	short-chain fatty acids transporter
	HVO_1190	boa3	-1.61713	0.0213602	1.2234	0.307714	1.9784	0.000871533	Chromosome:1082547-1083267	transcriptional regulator	WP_004043751.1	cl34606	COG3413 superfamily		cl34606	COG3413 superfamily	Predicted DNA binding protein, contains HTH domain [General function prediction only]; Predicted DNA binding protein [General function prediction only].	COG3413	R	Predicted DNA binding protein, contains HTH domain
	HVO_A0494	tsgA6	-1.51078	0.515547	1.30947	0.53591	1.97833	0.291783	pHV4:501591-503849	extracellular solute-binding protein	WP_004040847.1	cl21456	Periplasmic_Binding_Protein_Type_2 superfamily		cl21456	Periplasmic_Binding_Protein_Type_2 superfamily	Type 2 periplasmic binding fold superfamily; This evolutionary model and hierarchy represent the ligand-binding domains found in solute binding proteins that serve as initial receptors in the transport, signal transduction and channel gating. The PBP2 proteins share the same architecture as periplasmic binding proteins type 1 (PBP1), but have a different topology. They are typically comprised of …	COG1653	G	ABC-type glycerol-3-phosphate transport system, periplasmic component
	HVO_1686	HVO_1686	-1.68424	0.0103682	1.17329	0.431924	1.9761	0.000464565	Chromosome:1544122-1545430	MFS transporter	WP_004041576.1	cl28910	MFS superfamily		cl28910	MFS superfamily	Major Facilitator Superfamily; The Major Facilitator Superfamily (MFS) is a large and diverse group of secondary transporters that includes uniporters, symporters, and antiporters. MFS proteins facilitate the transport across cytoplasmic or internal membranes of a variety of substrates including ions, sugar phosphates, drugs, neurotransmitters, nucleosides, amino acids, and peptides. They do so u…	COG2814	G	Predicted arabinose efflux permease, MFS family
	HVO_2552	rps4e	-2.18033	0.000464565	-1.10398	0.577656	1.97498	0.000464565	Chromosome:2411738-2413523	30S ribosomal protein S4e	WP_004042591.1	cl29898	PRK04313 superfamily		PRK04313	PRK04313	30S ribosomal protein S4e; Validated	COG1471	J	Ribosomal protein S4E	K02987	RP-S4e, RPS4	small subunit ribosomal protein S4e
	HVO_B0013	HVO_B0013	-1.97783	0.249484	-1.00248	0.976535	1.97293	0.248241	pHV3:13150-13309	hypothetical protein
	HVO_A0384	dppF8	-1.07747	0.89539	1.82956	0.0571532	1.9713	0.200923	pHV4:393940-397064	ABC transporter ATP-binding protein	WP_004043285.1	cl34122	GsiA superfamily		COG1123	GsiA	ABC-type glutathione transport system ATPase component, contains duplicated ATPase domain [Posttranslational modification, protein turnover, chaperones]; ATPase components of various ABC-type transport systems, contain duplicated ATPase [General function prediction only].	COG4608	E	ABC-type oligopeptide transport system, ATPase component
	HVO_2110	HVO_2110	-1.96147	0.0399007	1.00292	0.984169	1.9672	0.0397532	Chromosome:1973307-1974072	IclR family transcriptional regulator	WP_004041993.1	cl34258	IclR superfamily		COG1414	IclR	DNA-binding transcriptional regulator, IclR family [Transcription]; Transcriptional regulator [Transcription].	COG1414	K	DNA-binding transcriptional regulator, IclR family
	HVO_0471	HVO_0471	-1.85425	1	1.05939	1	1.96437	1	Chromosome:420719-422078	hypothetical protein	WP_004044451.1	cl26687	COG4983 superfamily		cl26687	COG4983 superfamily	Uncharacterized protein, contains Primase-polymerase (Primpol) domain [Function unknown]; Uncharacterized conserved protein [Function unknown].	COG4983	S	Uncharacterized protein, contains Primase-polymerase (Primpol) domain
	HVO_1243	HVO_1243	-2.38921	0.326241	-1.21767	0.760397	1.96212	0.452071	Chromosome:1135739-1137022	cytochrome c biogenesis protein	WP_004043698.1	cl21514	TauE superfamily		cl21514	TauE superfamily	Sulfite exporter TauE/SafE; This is a family of integral membrane proteins where the alignment appears to contain two duplicated modules of three transmembrane helices. The proteins are involved in the transport of anions across the cytoplasmic membrane during taurine metabolism as an exporter of sulfoacetate. This family used to be known as DUF81.
	HVO_A0589	HVO_A0589	-1.63825	0.00227018	1.19356	0.28924	1.95534	0.000464565	pHV4:594502-594871	helix-turn-helix transcriptional regulator	WP_004040946.1	cl21459	HTH superfamily		COG1733	HxlR	DNA-binding transcriptional regulator, HxlR family [Transcription]; Predicted transcriptional regulators [Transcription].	COG1733	K	DNA-binding transcriptional regulator, HxlR family
	HVO_0052	HVO_0052	-1.73272	0.273752	1.12817	0.720933	1.9548	0.200799	Chromosome:49975-51675	cation:proton antiporter regulatory subunit	WP_004045067.1	cl33907	KhtT superfamily		COG0490	KhtT	K+/H+ antiporter YhaU, regulatory subunit KhtT [Inorganic ion transport and metabolism]; Putative regulatory, ligand-binding protein related to C-terminal domains of K+ channels [Inorganic ion transport and metabolism].	COG0490	P	K+/H+ antiporter YhaU, regulatory subunit KhtT	K07228	K07228	TrkA domain protein
	HVO_2199	HVO_2199	-1.95748	0.000464565	-1.06569	0.960159	1.95206	1	Chromosome:2067600-2068149	hypothetical protein	WP_004042091.1
	HVO_1222	cheR	-2.35594	0.348141	-1.20797	0.810934	1.95033	0.459539	Chromosome:1111718-1114831	protein-glutamate O-methyltransferase CheR	WP_004043720.1	cl34235	CheR superfamily		COG1352	CheR	Methylase of chemotaxis methyl-accepting proteins [Cell motility, Signal transduction mechanisms]; Methylase of chemotaxis methyl-accepting proteins [Cell motility and secretion / Signal transduction mechanisms].	COG1352	NT	Methylase of chemotaxis methyl-accepting proteins	K00575	cheR	chemotaxis protein methyltransferase CheR [EC:2.1.1.80]
	HVO_A0052	HVO_A0052	-1.65634	0.0069057	1.26646	0.837743	1.94936	0.0019385	pHV4:46284-46563	hypothetical protein	WP_004043384.1
	HVO_B0381	tenA2	-2.35267	0.413749	-1.2074	0.726764	1.94854	0.497518	pHV3:433503-436474	thiaminase II	WP_004041154.1	cl15243	HemeO-like superfamily		COG0819	TenA	Thiaminase [Coenzyme transport and metabolism]; Putative transcription activator [Transcription].	COG0819	H	Thiaminase	K03707	tenA	thiaminase (transcriptional activator TenA) [EC:3.5.99.2]
	HVO_A0368	HVO_A0368	-1.26703	0.399382	1.53696	0.00818658	1.94738	0.0170341	pHV4:379568-380139	type II toxin-antitoxin system RelE/ParE family toxin	WP_049914854.1	cl21503	ParE_toxin superfamily		COG2026	RelE	mRNA-degrading endonuclease RelE, toxin component of the RelBE toxin-antitoxin system [Defense mechanisms]; Cytotoxic translational repressor of toxin-antitoxin stability system [Translation, ribosomal structure and biogenesis / Cell division and chromosome partitioning].	COG2026	V	mRNA-degrading endonuclease RelE, toxin component of the RelBE toxin-antitoxin system
	HVO_A0325	HVO_A0325	-2.53263	0.114842	-1.30144	0.611214	1.94601	0.26158	pHV4:335490-335916	cellulase
	HVO_1148	rps15	-2.23323	0.000464565	-1.14865	0.342734	1.94423	0.000464565	Chromosome:1047846-1048314	30S ribosomal protein S15	WP_004043790.1	cl35708	rps15p superfamily		PRK08561	rps15p	30S ribosomal protein S15P; Reviewed	COG0184	J	Ribosomal protein S15P/S13E	K02956	RP-S15, MRPS15, rpsO	small subunit ribosomal protein S15
	HVO_B0126	HVO_B0126	-2.16145	0.000464565	-1.41273	0.709811	1.94261	1	pHV3:141700-142243	hypothetical protein	WP_004041030.1	cl15692	CE4_SF superfamily		cl15692	CE4_SF superfamily	Catalytic NodB homology domain of the carbohydrate esterase 4 superfamily; The carbohydrate esterase 4 (CE4) superfamily mainly includes chitin deacetylases (EC 3.5.1.41), bacterial peptidoglycan N-acetylglucosamine deacetylases (EC 3.5.1.-), and acetylxylan esterases (EC 3.1.1.72), which catalyze the N- or O-deacetylation of substrates such as acetylated chitin, peptidoglycan, and acetylated xyl…
	HVO_1296	adk2	-2.36035	0.254004	-1.52553	0.732622	1.94127	0.28624	Chromosome:1179102-1181293	AAA family ATPase	WP_004043643.1	cl17190	NK superfamily		COG1936	Fap7	Broad-specificity NMP kinase [Nucleotide transport and metabolism]; Predicted nucleotide kinase (related to CMP and AMP kinases) [Nucleotide transport and metabolism].	COG1936	F	Broad-specificity NMP kinase	K18532	AK6, FAP7	adenylate kinase [EC:2.7.4.3]
	HVO_1337	rpap1	-2.22364	0.000464565	-1.14546	0.572985	1.94126	0.00291542	Chromosome:1216154-1219306	hypothetical protein	WP_004043601.1	cl09930	RPA_2b-aaRSs_OBF_like superfamily		cl09930	RPA_2b-aaRSs_OBF_like superfamily	Replication protein A, class 2b aminoacyl-tRNA synthetases, and related proteins with oligonucleotide/oligosaccharide (OB) fold.; This superfamily includes two oligonucleotide/oligosaccharide binding fold (OBF) domain families. One of these contains the OBF domains of the large (RPA1, 70kDa), middle (RPA2, RPA4, 32kDa) and small (RPA3, 14 kDa) subunits of human heterotrimeric Replication protein …	COG3390	L	Replication protein A (RPA) family protein	K09746	K09746	uncharacterized protein
	HVO_0840	HVO_0840	-2.69771	0.533774	-1.39063	0.631485	1.93992	0.630366	Chromosome:756982-757646	hypothetical protein	WP_004044096.1
	HVO_B0208	HVO_B0208	-1.34157	1	1.4454	1	1.93911	1	pHV3:242687-243539	sugar phosphate isomerase/epimerase	WP_004041327.1	cl23721	AP2Ec superfamily		COG1082	YcjR	Sugar phosphate isomerase/epimerase [Carbohydrate transport and metabolism]; Sugar phosphate isomerases/epimerases [Carbohydrate transport and metabolism].	COG1082	G	Sugar phosphate isomerase/epimerase
	HVO_0525	HVO_0525	1.17913	0.88491	2.28599	0.271606	1.9387	0.366058	Chromosome:458266-458407	hypothetical protein
	HVO_2544	rps5	-2.3934	0.479029	-1.23569	0.81764	1.9369	0.584272	Chromosome:2407486-2411338	30S ribosomal protein S5	WP_004042565.1	cl29355	rps5p superfamily		PRK04044	rps5p	30S ribosomal protein S5P; Reviewed	COG0098	J	Ribosomal protein S5	K02988	RP-S5, MRPS5, rpsE	small subunit ribosomal protein S5
	HVO_B0039	xacF	-1.51201	0.179903	1.28033	0.36353	1.93588	0.0209655	pHV3:43202-44651	2,5-dioxovalerate dehydrogenase	WP_004041115.1	cl11961	ALDH-SF superfamily		cl11961	ALDH-SF superfamily	NAD(P)+-dependent aldehyde dehydrogenase superfamily; The aldehyde dehydrogenase superfamily (ALDH-SF) of NAD(P)+-dependent enzymes, in general, oxidize a wide range of endogenous and exogenous aliphatic and aromatic aldehydes to their corresponding carboxylic acids and play an important role in detoxification. Besides aldehyde detoxification, many ALDH isozymes possess multiple additional cataly…	COG1012	C	Acyl-CoA reductase or other NAD-dependent aldehyde dehydrogenase	K19588	dopDH	2,5-dioxopentanoate dehydrogenase [EC:1.2.1.26]
	HVO_2771	HVO_2771	-1.73529	0.0797827	1.11517	0.7492	1.93515	0.0291865	Chromosome:2612058-2612874	VOC family protein	WP_004043017.1	cl14632	VOC superfamily		pfam13468	Glyoxalase_3	Glyoxalase-like domain; This domain is related to the Glyoxalase domain pfam00903.
	HVO_0303	idsA2	-1.55861	0.128196	1.24053	0.424001	1.93351	0.0133631	Chromosome:271411-272254	polyprenyl synthetase family protein	WP_004044620.1	cl00210	Isoprenoid_Biosyn_C1 superfamily		COG0142	IspA	Geranylgeranyl pyrophosphate synthase [Coenzyme transport and metabolism]; Geranylgeranyl pyrophosphate synthase [Coenzyme metabolism].	COG0142	H	Geranylgeranyl pyrophosphate synthase	K13787	idsA	geranylgeranyl diphosphate synthase, type I [EC:2.5.1.1 2.5.1.10 2.5.1.29]
	HVO_2261	HVO_2261	-1.92385	0.000464565	-1.23182	0.837505	1.93187	0.0019385	Chromosome:2119331-2119541	hypothetical protein	WP_004042147.1
	HVO_2312	sirC	-2.08649	0.205911	-1.08071	0.906123	1.93067	0.269545	Chromosome:2178256-2180286	uroporphyrin-III C-methyltransferase	WP_004042204.1	cl34329	CysG2 superfamily		cl34329	CysG2 superfamily	Siroheme synthase (precorrin-2 oxidase/ferrochelatase domain) [Coenzyme transport and metabolism]; Siroheme synthase (precorrin-2 oxidase/ferrochelatase domain) [Coenzyme metabolism].	COG1648	H	Siroheme synthase (precorrin-2 oxidase/ferrochelatase domain)	K02304	MET8	precorrin-2 dehydrogenase / sirohydrochlorin ferrochelatase [EC:1.3.1.76 4.99.1.4]
	HVO_2965	serB	-2.2063	0.0142503	-1.14757	0.677731	1.92258	0.049424	Chromosome:2800286-2800934	phosphoserine phosphatase SerB	WP_004044832.1	cl21460	HAD_like superfamily		cl21460	HAD_like superfamily	Haloacid Dehalogenase-like Hydrolases; The haloacid dehalogenase (HAD) superfamily includes carbon and phosphorus hydrolases such as 2-haloalkonoate dehalogenase, epoxide hydrolase, phosphoserine phosphatase, phosphomannomutase, phosphoglycolate phosphatase, P-type ATPase, among others. These proteins catalyze nucleophilic substitution reactions at phosphorus or carbon centers, using a conserved …	COG0560	E	Phosphoserine phosphatase	K01079	serB, PSPH	phosphoserine phosphatase [EC:3.1.3.3]
	HVO_1606	HVO_1606	-3.35181	0.380377	-1.74474	0.601607	1.92109	1	Chromosome:1477227-1477647	hypothetical protein	WP_013035489.1	cl38613	DUF5367 superfamily		cl38613	DUF5367 superfamily	Family of unknown function (DUF5367); This bacterial family of proteins of unknown function is predicted to contain 3 or 4 trans-membrane regions.
	HVO_A0172	HVO_A0172	-1.69584	0.00746333	1.20494	0.86906	1.91853	0.0019385	pHV4:173912-174278	hypothetical protein	WP_004043099.1
	HVO_1937	mer	-2.16484	0.0354139	-1.1302	0.696537	1.91545	0.0794623	Chromosome:1784154-1785331	5,10-methylenetetrahydromethanopterin reductase	WP_004041816.1	cl19096	Flavin_utilizing_monoxygenases superfamily		PRK02271	PRK02271	methylenetetrahydromethanopterin reductase; Provisional	COG2141	HR	Flavin-dependent oxidoreductase, luciferase family (includes alkanesulfonate monooxygenase SsuD and methylene tetrahydromethanopterin reductase)	K00320	mer	5,10-methylenetetrahydromethanopterin reductase [EC:1.5.98.2]
	HVO_A0568	HVO_A0568	-1.83055	0.54656	1.04607	0.945675	1.91489	0.467796	pHV4:572711-574873	hydroxymethylglutaryl-CoA lyase	WP_004040927.1	cl21457	DRE_TIM_metallolyase superfamily		cd07938	DRE_TIM_HMGL	3-hydroxy-3-methylglutaryl-CoA lyase, catalytic TIM barrel domain; 3-hydroxy-3-methylglutaryl-CoA lyase (HMGL) catalyzes the cleavage of HMG-CoA to acetyl-CoA and acetoacetate, one of the terminal steps in ketone body generation and leucine degradation, and is a key enzyme in the pathway that supplies metabolic fuel to extrahepatic tissues. Mutations in HMGL cause a human autosomal recessive diso…	COG0119	E	Isopropylmalate/homocitrate/citramalate synthases	K01640	E4.1.3.4, HMGCL, hmgL	hydroxymethylglutaryl-CoA lyase [EC:4.1.3.4]
	HVO_2535	HVO_2535	-1.92542	0.000464565	-1.00727	0.975547	1.91152	0.00123099	Chromosome:2400979-2401708	hypothetical protein	WP_144064056.1
	HVO_0488	HVO_0488	-2.66428	0.00352408	-1.39439	0.236433	1.91072	0.0655578	Chromosome:435431-435830	helix-turn-helix transcriptional regulator	WP_004044433.1	cl21459	HTH superfamily		pfam12840	HTH_20	Helix-turn-helix domain; This domain represents a DNA-binding Helix-turn-helix domain found in transcriptional regulatory proteins.	COG0640	K	DNA-binding transcriptional regulator, ArsR family
	HVO_2432	HVO_2432	-2.12556	0.000464565	-1.11246	0.424001	1.91068	0.000464565	Chromosome:2299594-2300488	basic amino acid ABC transporter substrate-binding protein	WP_004042325.1	cl21456	Periplasmic_Binding_Protein_Type_2 superfamily		cd13624	PBP2_Arg_Lys_His	Substrate binding domain of the arginine-, lysine-, histidine-binding protein ArtJ; the type 2 periplasmic binding protein fold; This group includes the periplasmic substrate-binding protein ArtJ of the ATP-binding cassette (ABC) transport system from the thermophilic bacterium Geobacillus stearothermophilus, which is specific for arginine, lysine, and histidine. ArtJ belongs to the type 2 peripl…	COG0834	ET	ABC-type amino acid transport/signal transduction system, periplasmic component/domain	K02030	ABC.PA.S	polar amino acid transport system substrate-binding protein
	HVO_0534	tsgD1	-1.52454	0.00989891	1.25299	0.142059	1.91022	0.000464565	Chromosome:465347-466499	ABC transporter ATP-binding protein	WP_004044397.1	cl34676	MalK superfamily		COG3839	MalK	ABC-type sugar transport system, ATPase component [Carbohydrate transport and metabolism]; ABC-type sugar transport systems, ATPase components [Carbohydrate transport and metabolism].	COG3842	E	ABC-type Fe3+/spermidine/putrescine transport systems, ATPase components	K10112	msmX, msmK, malK, sugC, ggtA, msiK	multiple sugar transport system ATP-binding protein
	HVO_0691	HVO_0691	-2.11714	0.00159835	-1.10871	0.655803	1.90955	0.00497748	Chromosome:622465-622942	hypothetical protein	WP_004044244.1
	HVO_0035	HVO_0035	-1.73956	0.000464565	1.09699	0.616877	1.90828	0.000464565	Chromosome:33688-34879	SPFH/Band 7/PHB domain protein	WP_004045034.1	cl33838	HflC superfamily		COG0330	HflC	Regulator of protease activity HflC, stomatin/prohibitin superfamily [Posttranslational modification, protein turnover, chaperones]; Membrane protease subunits, stomatin/prohibitin homologs [Posttranslational modification, protein turnover, chaperones].	COG0330	O	Regulator of protease activity HflC, stomatin/prohibitin superfamily
	HVO_A0481	phoU4	-1.44008	1	1.32508	0.601607	1.90822	0.225325	pHV4:488576-489689	phosphate uptake regulator PhoU	WP_013035169.1	cl34012	PhoU superfamily		COG0704	PhoU	Phosphate uptake regulator [Inorganic ion transport and metabolism]; Phosphate uptake regulator [Inorganic ion transport and metabolism].	COG0704	P	Phosphate uptake regulator
	HVO_A0637	tif1A2	-1.87526	0.000464565	1.01718	0.934539	1.90749	0.000464565	pHV4:634652-634937	translation initiation factor eIF-1A	WP_013035036.1	cl09927	S1_like superfamily		PRK04012	PRK04012	translation initiation factor IF-1A; Provisional	COG0361	J	Translation initiation factor IF-1	K03236	EIF1A	translation initiation factor 1A
	HVO_2383	radB	-2.60344	0.00891407	-1.36552	0.263105	1.90656	0.0625463	Chromosome:2249983-2250673	DNA repair and recombination protein RadB	WP_004042272.1	cl35816	radB superfamily		PRK09361	radB	DNA repair and recombination protein RadB; Provisional	COG0468	L	RecA/RadA recombinase	K04484	radB	DNA repair protein RadB
	HVO_A0219	wecC	-2.32947	1	-1.70952	1	1.90528	1	pHV4:222045-228387	nucleotide sugar dehydrogenase	WP_004043140.1	cl34005	WecC superfamily		cl34005	WecC superfamily	UDP-N-acetyl-D-mannosaminuronate dehydrogenase [Cell wall/membrane/envelope biogenesis]; UDP-N-acetyl-D-mannosaminuronate dehydrogenase [Cell envelope biogenesis, outer membrane].	COG0677	M	UDP-N-acetyl-D-mannosaminuronate dehydrogenase	K02472	wecC	UDP-N-acetyl-D-mannosaminuronic acid dehydrogenase [EC:1.1.1.336]
	HVO_2529	HVO_2529	-1.79005	1	1.03766	1	1.90132	1	Chromosome:2395825-2396518	SDR family oxidoreductase	WP_004042524.1	cl25409	SDR superfamily		cd05233	SDR_c	classical (c) SDRs; SDRs are a functionally diverse family of oxidoreductases that have a single domain with a structurally conserved Rossmann fold (alpha/beta folding pattern with a central beta-sheet), an NAD(P)(H)-binding region, and a structurally diverse C-terminal region. Classical SDRs are typically about 250 residues long, while extended SDRs are approximately 350 residues. Sequence ident…	COG4221	C	NADP-dependent 3-hydroxy acid dehydrogenase YdfG
	HVO_2146	HVO_2146	-2.3462	0.469201	-1.23451	0.860633	1.90052	1	Chromosome:2008042-2008540	hypothetical protein	WP_004042028.1
	HVO_B0334	HVO_B0334	-2.35209	0.101891	-1.23899	0.66055	1.8984	0.230753	pHV3:387953-388988	Gfo/Idh/MocA family oxidoreductase	WP_004041208.1	cl34002	MviM superfamily		COG0673	MviM	Predicted dehydrogenase [General function prediction only]; Predicted dehydrogenases and related proteins [General function prediction only].	COG0673	R	Predicted dehydrogenase
	HVO_B0023	dppC10	-1.77892	1	1.01009	1	1.89605	1	pHV3:22807-26834	ABC transporter permease	WP_004041131.1	cl34159	DppC superfamily		COG1173	DppC	ABC-type dipeptide/oligopeptide/nickel transport system, permease component [Amino acid transport and metabolism, Inorganic ion transport and metabolism]; ABC-type dipeptide/oligopeptide/nickel transport systems, permease components [Amino acid transport and metabolism / Inorganic ion transport and metabolism].	COG1173	EP	ABC-type dipeptide/oligopeptide/nickel transport system, permease component	K02034	ABC.PE.P1	peptide/nickel transport system permease protein
	HVO_B0060	cbiF	-2.29767	0.0406155	-1.21219	0.547338	1.89548	0.123369	pHV3:69036-72985	precorrin-4 C(11)-methyltransferase	WP_004041094.1	cl00304	TP_methylase superfamily		COG2875	CobM	Precorrin-4 methylase [Coenzyme transport and metabolism]; Precorrin-4 methylase [Coenzyme metabolism].	COG2875	H	Precorrin-4 methylase	K05936	cobM, cbiF	precorrin-4/cobalt-precorrin-4 C11-methyltransferase [EC:2.1.1.133 2.1.1.271]
	HVO_B0238	ridA2	-1.6391	0.265068	1.15624	0.756731	1.8952	0.13425	pHV3:285424-285805	reactive intermediate/imine deaminase	WP_004041297.1	cl10015	YjgF_YER057c_UK114_family superfamily		cl10015	YjgF_YER057c_UK114_family superfamily	YjgF, YER057c, and UK114 belong to a large family of proteins present in bacteria, archaea, and eukaryotes with no definitive function. The conserved domain is similar in structure to chorismate mutase but there is no sequence similarity and no functional connection. Members of this family have been implicated in isoleucine (Yeo7, Ibm1, aldR) and purine (YjgF) biosynthesis, as well as threonine a…	COG0251	V	Enamine deaminase RidA, house cleaning of reactive enamine intermediates, YjgF/YER057c/UK114 family
	HVO_A0378	hyuB2	1.48267	0.0762208	2.80985	0.000464565	1.89513	0.000464565	pHV4:385335-391035	hydantoinase B/oxoprolinase family protein	WP_004043279.1	cl19816	Hydantoinase_B superfamily		pfam02538	Hydantoinase_B	Hydantoinase B/oxoprolinase; This family includes N-methylhydaintoinase B which converts hydantoin to N-carbamyl-amino acids, and 5-oxoprolinase EC:3.5.2.9 which catalyzes the formation of L-glutamate from 5-oxo-L-proline. These enzymes are part of the oxoprolinase family and are related to pfam01968.	COG0146	EQ	N-methylhydantoinase B/oxoprolinase/acetone carboxylase, alpha subunit	K01474	hyuB	N-methylhydantoinase B [EC:3.5.2.14]
	HVO_0843	HVO_0843	-2.19805	0.000464565	-1.16012	0.380619	1.89467	0.000464565	Chromosome:759258-760286	hypothetical protein	WP_004044093.1
	HVO_B0115	HVO_B0115	-1.94816	0.148503	-1.02832	0.948111	1.89451	0.179774	pHV3:128366-129218	DUF2437 domain-containing protein	WP_004041041.1	cl33794	MhpD superfamily		COG0179	MhpD	2-keto-4-pentenoate hydratase/2-oxohepta-3-ene-1,7-dioic acid hydratase (catechol pathway) [Secondary metabolites biosynthesis, transport and catabolism]; 2-keto-4-pentenoate hydratase/2-oxohepta-3-ene-1,7-dioic acid hydratase (catechol pathway) [Secondary metabolites biosynthesis, transport, and catabolism].	COG0179	Q	2-keto-4-pentenoate hydratase/2-oxohepta-3-ene-1,7-dioic acid hydratase (catechol pathway)
	HVO_0160	HVO_0160	-2.46402	0.0861858	-1.30119	0.56979	1.89366	0.234291	Chromosome:145857-146799	CPBP family intramembrane metalloprotease	WP_049914912.1	cl00558	Abi superfamily		pfam02517	Abi	CAAX protease self-immunity; Members of this family are probably proteases (after a isoprenyl group is attached to the Cys residue in the C-terminal CAAX motif of a protein to attach it to the membrane, the AAX tripeptide being removed by one of the CAAX prenyl proteases). The family contains the CAAX prenyl protease. The proteins contain a highly conserved Glu-Glu motif at the amino end of the a…	COG1266	O	Membrane protease YdiL, CAAX protease family	K07052	K07052	uncharacterized protein
	HVO_0059	dppD1	-1.18753	0.56979	1.59425	0.0262784	1.89322	0.01103	Chromosome:56180-60027	ABC transporter ATP-binding protein	WP_004045086.1	cl33877	DppD superfamily		COG0444	DppD	ABC-type dipeptide/oligopeptide/nickel transport system, ATPase component [Amino acid transport and metabolism, Inorganic ion transport and metabolism]; ABC-type dipeptide/oligopeptide/nickel transport system, ATPase component [Amino acid transport and metabolism / Inorganic ion transport and metabolism].	COG0444	EP	ABC-type dipeptide/oligopeptide/nickel transport system, ATPase component	K02031	ddpD	peptide/nickel transport system ATP-binding protein
	HVO_0704	HVO_0704	-2.51676	0.293132	-1.32951	0.565085	1.893	0.449563	Chromosome:632374-633620	glycosyltransferase	WP_004044231.1	cl11394	Glyco_tranf_GTA_type superfamily		cl11394	Glyco_tranf_GTA_type superfamily	Glycosyltransferase family A (GT-A) includes diverse families of glycosyl transferases with a common GT-A type structural fold; Glycosyltransferases (GTs) are enzymes that synthesize oligosaccharides, polysaccharides, and glycoconjugates by transferring the sugar moiety from an activated nucleotide-sugar donor to an acceptor molecule, which may be a growing oligosaccharide, a lipid, or a protein.…	COG1215	N	Glycosyltransferase, catalytic subunit of cellulose synthase and poly-beta-1,6-N-acetylglucosamine synthase
	HVO_0704	HVO_0704	-2.51676	0.293132	-1.32951	0.565085	1.893	0.449563	Chromosome:632374-633620	glycosyltransferase	WP_004044231.1	cl11394	Glyco_tranf_GTA_type superfamily		cl11394	Glyco_tranf_GTA_type superfamily	Glycosyltransferase family A (GT-A) includes diverse families of glycosyl transferases with a common GT-A type structural fold; Glycosyltransferases (GTs) are enzymes that synthesize oligosaccharides, polysaccharides, and glycoconjugates by transferring the sugar moiety from an activated nucleotide-sugar donor to an acceptor molecule, which may be a growing oligosaccharide, a lipid, or a protein.…	COG1215	N	Glycosyltransferase, catalytic subunit of cellulose synthase and poly-beta-1,6-N-acetylglucosamine synthase
	HVO_1245	HVO_1245	-2.04828	0.000871533	-1.08206	0.745441	1.89294	0.00380865	Chromosome:1137169-1137853	DsbA family protein	WP_004043696.1	cl00388	Thioredoxin_like superfamily		pfam13462	Thioredoxin_4	Thioredoxin; Thioredoxin.	COG1651	O	Protein-disulfide isomerase
	HVO_0631	HVO_0631	-1.50004	1	1.92907	0.57043	1.8908	0.000871533	Chromosome:564603-564999	hypothetical protein	WP_004044304.1
	HVO_2551	rpl5	-2.37262	0.0360338	-1.25545	0.571912	1.88986	0.128196	Chromosome:2411738-2413523	50S ribosomal protein L5	WP_004042589.1	cl29619	rpl5p superfamily		PRK04219	rpl5p	50S ribosomal protein L5P; Reviewed	COG0094	J	Ribosomal protein L5	K02931	RP-L5, MRPL5, rplE	large subunit ribosomal protein L5
	HVO_2847	HVO_2847	-1.54105	0.31666	1.22523	0.496236	1.88814	0.161339	Chromosome:2682739-2688329	YeaH/YhbH family protein	WP_004044665.1	cl00057	vWFA superfamily		pfam04285	DUF444	Protein of unknown function (DUF444); Bacterial protein of unknown function. One family member is predicted to contain a von Willebrand factor (vWF) type A domain (Smart:VWA).	COG2718	R	Uncharacterized conserved protein YeaH/YhbH, required for sporulation, DUF444 family	K09786	K09786	uncharacterized protein
	HVO_2244	HVO_2244	-1.59064	0.226854	1.18664	0.669688	1.88752	0.0817028	Chromosome:2102737-2103457	fumarylacetoacetate hydrolase family protein	WP_013035386.1	cl33794	MhpD superfamily		COG0179	MhpD	2-keto-4-pentenoate hydratase/2-oxohepta-3-ene-1,7-dioic acid hydratase (catechol pathway) [Secondary metabolites biosynthesis, transport and catabolism]; 2-keto-4-pentenoate hydratase/2-oxohepta-3-ene-1,7-dioic acid hydratase (catechol pathway) [Secondary metabolites biosynthesis, transport, and catabolism].	COG0179	Q	2-keto-4-pentenoate hydratase/2-oxohepta-3-ene-1,7-dioic acid hydratase (catechol pathway)
	HVO_A0305	mmsA	-1.47961	1	1.27449	0.628047	1.88574	0.20275	pHV4:319082-320552	CoA-acylating methylmalonate-semialdehyde dehydrogenase	WP_004043221.1	cl11961	ALDH-SF superfamily		cd07085	ALDH_F6_MMSDH	Methylmalonate semialdehyde dehydrogenase and ALDH family members 6A1 and 6B2; Methylmalonate semialdehyde dehydrogenase (MMSDH, EC=1.2.1.27) [acylating] from Bacillus subtilis is involved in valine metabolism and catalyses the NAD+- and CoA-dependent oxidation of methylmalonate semialdehyde into propionyl-CoA. Mitochondrial human MMSDH ALDH6A1 and Arabidopsis MMSDH ALDH6B2 are also present in th…	COG1012	C	Acyl-CoA reductase or other NAD-dependent aldehyde dehydrogenase	K00140	mmsA, iolA, ALDH6A1	malonate-semialdehyde dehydrogenase (acetylating) / methylmalonate-semialdehyde dehydrogenase [EC:1.2.1.18 1.2.1.27]
	HVO_1449	HVO_1449	-1.43794	0.242474	1.82914	0.618636	1.88426	0.227877	Chromosome:1320764-1321563	hypothetical protein	WP_004043487.1
	HVO_1941	HVO_1941	1.20146	0.272037	2.26298	0.000464565	1.88351	0.000464565	Chromosome:1790494-1791451	AAA family ATPase	WP_004041821.1	cl37565	AAA_3 superfamily		pfam07726	AAA_3	ATPase family associated with various cellular activities (AAA); This Pfam entry includes some of the AAA proteins not detected by the pfam00004 model.	COG0714	R	MoxR-like ATPase	K03924	moxR	MoxR-like ATPase [EC:3.6.3.-]
	HVO_B0305	HVO_B0305	-1.01689	0.944522	1.85166	0.000464565	1.88293	0.000464565	pHV3:351602-352019	DUF3830 family protein	WP_004041235.1	cl21567	Cyclophil_like superfamily		pfam12903	DUF3830	Protein of unknown function (DUF3830); This is a family of bacterial and archaeal proteins, the structure for one of whose members has been characterized. Structure 3kop probably adopts a new hexameric form compared to previous structures. The putative active is near the domain interface. 3kop is most closely related, structurally to Structure 1zx8, where the potential active site is located near…
	HVO_1540	glpC1	-1.21657	0.399244	1.54658	0.0183171	1.88151	0.000464565	Chromosome:1405184-1409507	anaerobic glycerol-3-phosphate dehydrogenase subunit C	WP_013035640.1	cl36002	glpC superfamily		PRK11168	glpC	sn-glycerol-3-phosphate dehydrogenase subunit C; Provisional	COG0247	C	Fe-S oxidoreductase	K00113	glpC	glycerol-3-phosphate dehydrogenase subunit C
	HVO_1545	dhaL	-2.16263	0.000464565	-1.15008	0.408304	1.88041	0.000464565	Chromosome:1412927-1414009	dihydroxyacetone kinase subunit L	WP_004041423.1	cl29418	Dak2 superfamily		cl29418	Dak2 superfamily	DAK2 domain; This domain is the predicted phosphatase domain of the dihydroxyacetone kinase family.				K05879	dhaL	phosphoenolpyruvate---glycerone phosphotransferase subunit DhaL [EC:2.7.1.121]
	HVO_1949	HVO_1949	-1.60238	0.430127	1.17336	0.783696	1.88016	0.281399	Chromosome:1798127-1799209	hypothetical protein	WP_004041829.1
	HVO_1552	HVO_1552	-1.84911	0.168822	1.01652	0.979551	1.87966	0.1528	Chromosome:1421061-1421682	winged helix-turn-helix transcriptional regulator	WP_004041430.1	cl21459	HTH superfamily		cd00090	HTH_ARSR	Arsenical Resistance Operon Repressor and similar prokaryotic, metal regulated homodimeric repressors. ARSR subfamily of helix-turn-helix bacterial transcription regulatory proteins (winged helix topology). Includes several proteins that appear to dissociate from DNA in the presence of metal ions.	COG0640	K	DNA-binding transcriptional regulator, ArsR family
	HVO_2436	maeB2	1.02843	0.885399	1.93282	0.000464565	1.87939	0.000464565	Chromosome:2304495-2306751	NADP-dependent malic enzyme	WP_004042329.1	cl35566	PRK07232 superfamily		PRK07232	PRK07232	bifunctional malic enzyme oxidoreductase/phosphotransacetylase; Reviewed	COG0280	C	Phosphotransacetylase	K00029	E1.1.1.40, maeB	malate dehydrogenase (oxaloacetate-decarboxylating)(NADP+) [EC:1.1.1.40]
	HVO_2991	HVO_2991	-1.5977	0.0142503	1.49507	0.738381	1.87905	0.00123099	Chromosome:2822190-2822442	hypothetical protein	WP_004044893.1
	HVO_2953	HVO_2953	-1.69466	1	1.25889	1	1.87514	1	Chromosome:2788365-2789097	DUF91 domain-containing protein	WP_004044807.1	cl35562	PRK07219 superfamily		cl35562	PRK07219 superfamily	DNA topoisomerase I; Validated	COG0551	L	ssDNA-binding Zn-finger and Zn-ribbon domains of topoisomerase 1	K03168	topA	DNA topoisomerase I [EC:5.6.2.1]
	HVO_A0243	HVO_A0243	-1.49673	0.0159127	1.25276	0.186301	1.87504	0.000464565	pHV4:246815-246986	hypothetical protein	WP_004043160.1
	HVO_1141	HVO_1141	-1.75202	0.249963	1.07004	0.898829	1.87473	0.195723	Chromosome:1043653-1043977	hypothetical protein	WP_004043796.1							COG1695	K	DNA-binding transcriptional regulator, PadR family
	HVO_0540	HVO_0540	-1.17614	0.811899	1.59388	0.304325	1.87462	0.189746	Chromosome:470088-470577	hypothetical protein	WP_004044391.1
	HVO_A0205	cas6	-1.55991	0.0342131	1.20127	0.40732	1.87388	0.00159835	pHV4:207953-210925	CRISPR-associated endoribonuclease Cas6	WP_013035014.1	cl11443	Cas6-I-III superfamily		TIGR01877	cas_cas6	CRISPR-associated endoribonuclease Cas6; CRISPR is a term for Clustered, Regularly Interspaced Short Palidromic Repeats. A number of protein families appear only in association with these repeats and are designated Cas (CRISPR-Associated) proteins. This broadly distributed, highly divergent Cas family is now characterized as an endoribonuclease that generates guide RNAs for host defense against p…	COG1583	V	CRISPR/Cas system endoribonuclease Cas6, RAMP superfamily	K19091	cas6	CRISPR-associated endoribonuclease Cas6 [EC:3.1.-.-]
	HVO_1466	HVO_1466	-1.9602	0.000871533	-1.2662	0.838962	1.87384	0.00555829	Chromosome:1337855-1338846	hypothetical protein	WP_004043469.1
	HVO_0816	HVO_0816	-1.9537	1	-1.04547	1	1.86873	1	Chromosome:735847-736540	metallophosphoesterase	WP_004044120.1	cl13995	MPP_superfamily superfamily		cl13995	MPP_superfamily superfamily	metallophosphatase superfamily, metallophosphatase domain; Metallophosphatases (MPPs), also known as metallophosphoesterases, phosphodiesterases (PDEs), binuclear metallophosphoesterases, and dimetal-containing phosphoesterases (DMPs), represent a diverse superfamily of enzymes with a conserved domain containing an active site consisting of two metal ions (usually manganese, iron, or zinc) coordi…	COG1407	R	Metallophosphoesterase superfamily enzyme	K06953	K06953	uncharacterized protein
	HVO_1677	HVO_1677	-1.02043	0.956837	1.83064	0.0375962	1.86804	0.029592	Chromosome:1535245-1535425	hypothetical protein	WP_004041567.1	cl26736	TiaS superfamily		cl26736	TiaS superfamily	tRNA(Ile2) C34 agmatinyltransferase TiaS [Translation, ribosomal structure and biogenesis]; Predicted DNA-binding protein containing a Zn-ribbon domain [General function prediction only].
	HVO_1177	HVO_1177	-1.92026	0.189461	-1.02853	0.95249	1.86699	0.203524	Chromosome:1072690-1073383	competence/damage-inducible protein A	WP_004043764.1	cl30764	CinA superfamily		COG1058	CinA	Predicted nucleotide-utilizing enzyme related to molybdopterin-biosynthesis enzyme MoeA [General function prediction only]; Predicted nucleotide-utilizing enzyme related to molybdopterin-biosynthesis enzyme MoeA [General function prediction only].	COG1058	R	Predicted nucleotide-utilizing enzyme related to molybdopterin-biosynthesis enzyme MoeA
	HVO_2362	HVO_2362	-1.96984	0.181277	-1.05541	0.922346	1.86643	0.221056	Chromosome:2227375-2228140	SDR family oxidoreductase	WP_004042251.1	cl25409	SDR superfamily		cd05243	SDR_a5	atypical (a) SDRs, subgroup 5; This subgroup contains atypical SDRs, some of which are identified as putative NAD(P)-dependent epimerases, one as a putative NAD-dependent epimerase/dehydratase. Atypical SDRs are distinct from classical SDRs. Members of this subgroup have a glycine-rich NAD(P)-binding motif that is very similar to the extended SDRs, GXXGXXG, and binds NADP. Generally, this subgrou…	COG0702	R	Uncharacterized conserved protein YbjT, contains NAD(P)-binding and DUF2867 domains
	HVO_A0050	HVO_A0050	-2.04396	0.00584235	-1.09539	0.745946	1.86597	0.0174575	pHV4:45385-45781	hypothetical protein	WP_004043386.1	cl19251	zf-ZPR1 superfamily		cl19251	zf-ZPR1 superfamily	ZPR1 zinc-finger domain; The zinc-finger protein ZPR1 is ubiquitous among eukaryotes. It is indeed known to be an essential protein in yeast. In quiescent cells, ZPR1 is localized to the cytoplasm. But in proliferating cells treated with EGF or with other mitogens, ZPR1 accumulates in the nucleolus. ZPR1 interacts with the cytoplasmic domain of the inactive EGF receptor (EGFR) and is thought to i…
	HVO_2532	HVO_2532	-1.0217	0.941478	1.82628	0.00123099	1.86592	0.000464565	Chromosome:2398797-2400158	hypothetical protein	WP_004042531.1
	HVO_B0369	HVO_B0369	-2.35554	0.13819	-1.26244	0.668006	1.86585	0.297959	pHV3:424711-427174	ABC transporter substrate-binding protein	WP_004041165.1	cl21456	Periplasmic_Binding_Protein_Type_2 superfamily		cd13540	PBP2_ModA_WtpA	Substrate binding domain of ModA/WtpA from Pyrococcus furiosus and its closest homologs;the type 2 periplasmic binding protein fold; This subfamily contains domains found in ModA proteins that serve as initial receptors in the ABC transport of molybdate in eubacteria and archaea. Bacteria and archaea import molybdenum and tungsten from the environment in the form of the oxyanions molybdate (MoO(4…	COG0725	P	ABC-type molybdate transport system, periplasmic component	K15495	wtpA	molybdate/tungstate transport system substrate-binding protein
	HVO_A0437	HVO_A0437	-1.64524	0.403538	1.13409	0.726356	1.86585	0.322142	pHV4:445532-446530	hypothetical protein	WP_004040797.1	cl28891	ParB_N_Srx superfamily		cl28891	ParB_N_Srx superfamily	ParB N-terminal domain and sulfiredoxin protein-related families; The ParB N-terminal domain/Sulfiredoxin (Srx) superfamily contains proteins with diverse activities. Many of the families are involved in segregation and competition between plasmids and chromosomes. Several families share similar activities with the N-terminal domain of ParB (Spo0J in Bacillus subtilis), a DNA-binding component of…
	HVO_1486	HVO_1486	-1.54435	1	1.41516	1	1.86477	1	Chromosome:1356015-1357814	MOSC domain-containing protein	WP_004043449.1	cl34446	YiiM superfamily		cl34446	YiiM superfamily	Uncharacterized conserved protein YiiM, contains MOSC domain [Function unknown]; Uncharacterized protein conserved in bacteria [Function unknown].	COG2258	S	Uncharacterized conserved protein YiiM, contains MOSC domain
	HVO_B0282	HVO_B0282	-1.3733	1	1.35703	0.525057	1.86361	0.200923	pHV3:332279-333530	MarR family transcriptional regulator	WP_004041257.1	cl28356	COG2512 superfamily		cl28356	COG2512 superfamily	Uncharacterized membrane protein [Function unknown]; Predicted membrane-associated trancriptional regulator [Transcription].	COG2512	S	Uncharacterized membrane protein
	HVO_1623	HVO_1623	-2.38777	0.000464565	-1.28155	0.142126	1.86318	0.00159835	Chromosome:1489287-1491153	hypothetical protein	WP_004041514.1
	HVO_2609	HVO_2609	-1.98989	0.0199347	-1.06836	0.844674	1.86256	0.039308	Chromosome:2457992-2458664	pseudo	0							COG0530	P	Ca2+/Na+ antiporter
	HVO_A0397	HVO_A0397	-1.86081	0.000464565	-1.00217	0.990199	1.85679	0.000464565	pHV4:406143-406695	hypothetical protein	WP_004043296.1
	HVO_0605	HVO_0605	-1.56138	0.163321	1.18734	0.586425	1.85389	0.0414469	Chromosome:535847-536621	IclR family transcriptional regulator	WP_004044329.1	cl34258	IclR superfamily		COG1414	IclR	DNA-binding transcriptional regulator, IclR family [Transcription]; Transcriptional regulator [Transcription].	COG1414	K	DNA-binding transcriptional regulator, IclR family	K13641	iclR	IclR family transcriptional regulator, acetate operon repressor
	HVO_1655	trxA7	-1.9251	0.000464565	-1.03941	0.876916	1.8521	0.000871533	Chromosome:1518787-1519168	thioredoxin family protein	WP_004041546.1	cl00388	Thioredoxin_like superfamily		cd02947	TRX_family	TRX family; composed of two groups: Group I, which includes proteins that exclusively encode a TRX domain; and Group II, which are composed of fusion proteins of TRX and additional domains. Group I TRX is a small ancient protein that alter the redox state of target proteins via the reversible oxidation of an active site dithiol, present in a CXXC motif, partially exposed at the protein's surface.…	COG0526	O	Thiol-disulfide isomerase or thioredoxin
	HVO_2353	HVO_2353	-1.29269	0.0891256	1.43172	0.00794197	1.85077	0.000464565	Chromosome:2218383-2218572	hypothetical protein	WP_004042242.1	cl36392	PRK14530 superfamily		cl36392	PRK14530 superfamily	adenylate kinase; Provisional
	HVO_2829	HVO_2829	-1.29566	0.273855	1.42727	0.0680585	1.84925	0.00291542	Chromosome:2663715-2664333	site-specific integrase	WP_013035365.1	cl00213	DNA_BRE_C superfamily		cd00397	DNA_BRE_C	DNA breaking-rejoining enzymes, C-terminal catalytic domain; The DNA breaking-rejoining enzyme superfamily includes type IB topoisomerases and tyrosine based site-specific recombinases (integrases) that share the same fold in their catalytic domain containing conserved active site residues. The best-studied members of this diverse superfamily include Human topoisomerase I, the bacteriophage lambd…	COG0582	LX	Integrase
	HVO_2833	HVO_2833	-1.47371	0.195689	1.25431	0.403106	1.84849	0.0231444	Chromosome:2668163-2669114	helix-turn-helix transcriptional regulator	WP_004044650.1	cl21459	HTH superfamily		pfam12840	HTH_20	Helix-turn-helix domain; This domain represents a DNA-binding Helix-turn-helix domain found in transcriptional regulatory proteins.	COG1846	K	DNA-binding transcriptional regulator, MarR family
	HVO_3076	rnpB	-2.51413	0.000464565	-1.36035	0.00794197	1.84816	0.000464565	Chromosome:1665496-1665924
	HVO_2106	HVO_2106	-2.77629	0.0845257	-1.50242	0.389051	1.84788	0.315416	Chromosome:1968601-1969378	fructose-bisphosphate aldolase	WP_004041989.1	cl21457	DRE_TIM_metallolyase superfamily		cl21457	DRE_TIM_metallolyase superfamily	DRE-TIM metallolyase superfamily; The DRE-TIM metallolyase superfamily includes 2-isopropylmalate synthase (IPMS), alpha-isopropylmalate synthase (LeuA), 3-hydroxy-3-methylglutaryl-CoA lyase, homocitrate synthase, citramalate synthase, 4-hydroxy-2-oxovalerate aldolase, re-citrate synthase, transcarboxylase 5S, pyruvate carboxylase, AksA, and FrbC. These members all share a conserved triose-phosph…	COG1830	G	Fructose-bisphosphate aldolase class Ia, DhnA family	K11645	fbaB	fructose-bisphosphate aldolase, class I [EC:4.1.2.13]
	HVO_1789	HVO_1789	-1.83249	0.0771714	1.00796	0.984169	1.84707	0.0716524	Chromosome:1654411-1654696	hypothetical protein	WP_004041669.1
	HVO_A0178	atpD2	-1.79522	0.0359196	1.02865	0.929495	1.84666	0.0255645	pHV4:181447-182215	V-type ATP synthase subunit D	WP_004043105.1	cl00613	ATP-synt_D superfamily		pfam01813	ATP-synt_D	ATP synthase subunit D; This is a family of subunit D form various ATP synthases including V-type H+ transporting and Na+ dependent. Subunit D is suggested to be an integral part of the catalytic sector of the V-ATPase.	COG1394	C	Archaeal/vacuolar-type H+-ATPase subunit D/Vma8
	HVO_1830	gndA	-2.45142	0.0407761	-1.3291	0.448677	1.84442	0.177299	Chromosome:1689486-1690386	decarboxylating 6-phosphogluconate dehydrogenase	WP_004041720.1	cl35867	PRK09599 superfamily		PRK09599	PRK09599	6-phosphogluconate dehydrogenase-like protein; Reviewed	COG1023	G	6-phosphogluconate dehydrogenase (decarboxylating)	K00033	PGD, gnd, gntZ	6-phosphogluconate dehydrogenase [EC:1.1.1.44 1.1.1.343]
	HVO_2646	ilvD	-1.53998	0.0019385	1.19662	0.226478	1.84277	0.000464565	Chromosome:2494209-2495964	dihydroxy-acid dehydratase	WP_004042767.1	cl00340	ILVD_EDD superfamily		PRK00911	PRK00911	dihydroxy-acid dehydratase; Provisional	COG0129	EG	Dihydroxyacid dehydratase/phosphogluconate dehydratase	K01687	ilvD	dihydroxy-acid dehydratase [EC:4.2.1.9]
	HVO_1310	HVO_1310	-1.38118	0.04274	1.33361	0.0478254	1.84195	0.000464565	Chromosome:1196486-1197008	hypothetical protein	WP_004043626.1
	HVO_2235	HVO_2235	-1.62437	0.325951	1.1333	0.727489	1.84089	0.237664	Chromosome:2097817-2098575	hypothetical protein	WP_004042124.1
	HVO_0944	cbaB	-1.81811	0.0026061	1.01226	0.965238	1.84039	0.00123099	Chromosome:855835-858335	cytochrome c oxidase subunit II	WP_004044001.1	cl19115	Cupredoxin superfamily		cd13913	ba3_CcO_II_C	C-terminal cupredoxin domain of Ba3-like heme-copper oxidase subunit II; The ba3 family of heme-copper oxidases are transmembrane protein complexes in the respiratory chains of prokaryotes and some archaea, which catalyze the reduction of O2 and simultaneously pump protons across the membrane. It has been proposed that archaea acquired heme-copper oxidases through gene transfer from gram-positive…	COG1622	C	Heme/copper-type cytochrome/quinol oxidase, subunit 2	K02275	coxB, ctaC	cytochrome c oxidase subunit II [EC:7.1.1.9]
	HVO_1673	HVO_1673	-1.25963	0.178909	1.46058	0.00989891	1.83979	0.000464565	Chromosome:1532080-1532731	hypothetical protein	WP_013035645.1
	HVO_0401	HVO_0401	-1.52003	0.12053	1.21019	0.456804	1.83953	0.0192951	Chromosome:356733-357192	universal stress protein	WP_004044522.1	cl00292	AANH_like superfamily		pfam00582	Usp	Universal stress protein family; The universal stress protein UspA is a small cytoplasmic bacterial protein whose expression is enhanced when the cell is exposed to stress agents. UspA enhances the rate of cell survival during prolonged exposure to such conditions, and may provide a general "stress endurance" activity. The crystal structure of Haemophilus influenzae UspA reveals an alpha/beta fol…	COG0589	T	Nucleotide-binding universal stress protein, UspA family
	HVO_1773	HVO_1773	-1.0296	1	1.78664	0.419991	1.83953	0.412416	Chromosome:1639237-1639897	AroM family protein	WP_004041655.1	cl00518	Asp_Glu_race superfamily		pfam07302	AroM	AroM protein; This family consists of several bacterial and archaeal AroM proteins. In Escherichia coli the aroM gene is cotranscribed with aroL. The function of this family is unknown.
	HVO_2128	amaB1	-2.08409	1	-1.13297	1	1.83949	1	Chromosome:1993639-1995492	M20 family metallo-hydrolase	WP_004042012.1	cl14876	Zinc_peptidase_like superfamily		cd03884	M20_bAS	M20 Peptidase beta-alanine synthase, an amidohydrolase; Peptidase M20 family, beta-alanine synthase (bAS; N-carbamoyl-beta-alanine amidohydrolase and beta-ureidopropionase; EC 3.5.1.6) subfamily. bAS is an amidohydrolase and is the final enzyme in the pyrimidine catabolic pathway, which is involved in the regulation of the cellular pyrimidine pool. bAS catalyzes the irreversible hydrolysis of the…	COG0624	E	Acetylornithine deacetylase/Succinyl-diaminopimelate desuccinylase or related deacylase
	HVO_1569	HVO_1569	-1.43242	0.0455625	1.28403	0.152957	1.83927	0.000464565	Chromosome:1437397-1437616	hypothetical protein	WP_004041448.1
	HVO_A0302	ansB	-1.96156	1	-1.27783	1	1.8391	1	pHV4:314481-315456	asparaginase	WP_004043218.1	cl00216	L-asparaginase_like superfamily		cd08964	L-asparaginase_II	Type II (periplasmic) bacterial L-asparaginase; Asparaginases (amidohydrolases, E.C. 3.5.1.1) are enzymes that catalyze the hydrolysis of asparagine to aspartic acid and ammonia. In bacteria, there are two classes of amidohydrolases. This model represents type II L-asparaginases, which tend to be highly specific for asparagine and localized to the periplasm. They are potent antileukemic agents an…	COG0252	JU	L-asparaginase/archaeal Glu-tRNAGln amidotransferase subunit D	K01424	E3.5.1.1, ansA, ansB	L-asparaginase [EC:3.5.1.1]
	HVO_0709	pabA	-1.63958	0.0422699	1.11817	0.683978	1.83333	0.0122369	Chromosome:634429-637649	aminodeoxychorismate/anthranilate synthase component II	WP_004044227.1	cl00020	GAT_1 superfamily		PRK05670	PRK05670	anthranilate synthase component II; Provisional	COG0512	EH	Anthranilate/para-aminobenzoate synthase component II	K01658	trpG	anthranilate synthase component II [EC:4.1.3.27]
	HVO_2005	HVO_2005	-1.46815	0.0348613	1.66883	0.670264	1.83147	0.00555829	Chromosome:1850065-1850212	hypothetical protein
	HVO_0629	dppB2	1.41378	0.0268526	2.58547	0.000464565	1.82877	0.000464565	Chromosome:562645-564597	ABC transporter permease	WP_004044306.1	cl33970	DppB superfamily		COG0601	DppB	ABC-type dipeptide/oligopeptide/nickel transport system, permease component [Amino acid transport and metabolism, Inorganic ion transport and metabolism]; ABC-type dipeptide/oligopeptide/nickel transport systems, permease components [Amino acid transport and metabolism / Inorganic ion transport and metabolism].	COG0601	EP	ABC-type dipeptide/oligopeptide/nickel transport system, permease component	K02033	ABC.PE.P	peptide/nickel transport system permease protein
	HVO_A0567	leuC2	-1.85229	0.291371	-1.01374	0.971368	1.82719	0.304813	pHV4:570869-572710	3-isopropylmalate dehydratase large subunit	WP_004040926.1	cl00285	Aconitase superfamily		PRK00402	PRK00402	3-isopropylmalate dehydratase large subunit; Reviewed	COG0065	E	Homoaconitase/3-isopropylmalate dehydratase large subunit	K01703	leuC, IPMI-L	3-isopropylmalate/(R)-2-methylmalate dehydratase large subunit [EC:4.2.1.33 4.2.1.35]
	HVO_1715	HVO_1715	-1.38268	0.585927	1.32094	0.582392	1.82644	0.229387	Chromosome:1585689-1586442	methyltransferase domain-containing protein	WP_004041605.1	cl17173	AdoMet_MTases superfamily		pfam08241	Methyltransf_11	Methyltransferase domain; Members of this family are SAM dependent methyltransferases.	COG2226	H	Ubiquinone/menaquinone biosynthesis C-methylase UbiE
	HVO_2915	HVO_2915	1.02755	0.906123	1.87608	0.000464565	1.82577	0.000464565	Chromosome:2751152-2751443	hypothetical protein	WP_004044740.1
	HVO_1407	HVO_1407	-1.32601	0.0726737	1.37523	0.0209655	1.82357	0.000464565	Chromosome:1281307-1281985	winged helix-turn-helix transcriptional regulator	WP_004043531.1	cl21459	HTH superfamily		cd00090	HTH_ARSR	Arsenical Resistance Operon Repressor and similar prokaryotic, metal regulated homodimeric repressors. ARSR subfamily of helix-turn-helix bacterial transcription regulatory proteins (winged helix topology). Includes several proteins that appear to dissociate from DNA in the presence of metal ions.	COG1846	K	DNA-binding transcriptional regulator, MarR family
	HVO_0421	HVO_0421	-1.58923	0.000464565	1.14719	0.394788	1.82314	0.000464565	Chromosome:377833-379714	ATPase	WP_004044503.1	cl32929	PRK13764 superfamily		PRK13764	PRK13764	ATPase; Provisional	COG1855	R	Predicted ATPase, PilT family	K06865	K06865	ATPase
	HVO_0651	pfdB	-1.67253	0.000464565	1.08917	0.581875	1.82167	0.000464565	Chromosome:583484-583868	prefoldin subunit beta	WP_004044285.1	cl09111	Prefoldin superfamily		cl09111	Prefoldin superfamily	Prefoldin is a hexameric molecular chaperone complex, found in both eukaryotes and archaea, that binds and stabilizes newly synthesized polypeptides allowing them to fold correctly. The complex contains two alpha and four beta subunits, the two subunits being evolutionarily related. In archaea, there is usually only one gene for each subunit while in eukaryotes there two or more paralogous genes …	COG1382	O	Prefoldin, chaperonin cofactor	K04798	pfdB, PFDN6	prefoldin beta subunit
	HVO_2675	hisD	-2.33562	0.00380865	-1.28246	0.314594	1.82119	0.0424106	Chromosome:2525127-2526414	histidinol dehydrogenase	WP_004042834.1	cl10029	Histidinol_dh superfamily		PRK00877	hisD	bifunctional histidinal dehydrogenase/ histidinol dehydrogenase; Reviewed	COG0141	E	Histidinol dehydrogenase	K00013	hisD	histidinol dehydrogenase [EC:1.1.1.23]
	HVO_1868	HVO_1868	-2.70042	0.000464565	-1.48371	0.093064	1.82004	0.0482983	Chromosome:1724726-1725266	hypothetical protein	WP_004041750.1
	HVO_2649	HVO_2649	-1.0898	0.873556	1.66965	0.128684	1.81958	0.0862732	Chromosome:2497406-2497634	hypothetical protein	WP_004042773.1
	HVO_1220	HVO_1220	-1.94143	0.656524	-1.0676	0.950734	1.8185	0.673447	Chromosome:1110428-1110791	hypothetical protein	WP_004043722.1
	HVO_0373	HVO_0373	-1.9607	0.469556	-1.07848	0.940686	1.81803	0.52562	Chromosome:334391-334589	hypothetical protein	WP_004044551.1
	HVO_2731	etfA2	-2.07461	0.177431	-1.1412	0.747795	1.81792	0.261518	Chromosome:2575653-2579063	electron transfer flavoprotein subunit alpha/FixB family protein	WP_004042951.1	cl34395	FixB superfamily		COG2025	FixB	Electron transfer flavoprotein, alpha subunit [Energy production and conversion]; Electron transfer flavoprotein, alpha subunit [Energy production and conversion].	COG2025	C	Electron transfer flavoprotein, alpha subunit
	HVO_2575	HVO_2575	-1.23651	0.278711	1.46902	0.0227856	1.81646	0.000464565	Chromosome:2425739-2427344	GTP-binding protein	WP_004042635.1	cl34959	GTPBP1 superfamily		cl34959	GTPBP1 superfamily	GTPase [General function prediction only]; GTPase [General function prediction only].	COG5258	R	GTPase	K03231	EEF1A	elongation factor 1-alpha
	HVO_0544	HVO_0544	-1.32559	0.1528	1.37016	0.0748518	1.81628	0.000464565	Chromosome:474716-476132	sugar porter family MFS transporter	WP_004044387.1	cl28910	MFS superfamily		cl28910	MFS superfamily	Major Facilitator Superfamily; The Major Facilitator Superfamily (MFS) is a large and diverse group of secondary transporters that includes uniporters, symporters, and antiporters. MFS proteins facilitate the transport across cytoplasmic or internal membranes of a variety of substrates including ions, sugar phosphates, drugs, neurotransmitters, nucleosides, amino acids, and peptides. They do so u…	COG2814	G	Predicted arabinose efflux permease, MFS family
	HVO_0253	yrdC	-2.60264	0.158121	-1.43346	0.534488	1.81563	0.412617	Chromosome:227671-228271	threonylcarbamoyl-AMP synthase	WP_013035374.1	cl00305	Sua5_yciO_yrdC superfamily		COG0009	SUA5	tRNA A37 threonylcarbamoyladenosine synthetase subunit TsaC/SUA5/YrdC [Translation, ribosomal structure and biogenesis]; Putative translation factor (SUA5) [Translation, ribosomal structure and biogenesis].	COG0009	J	tRNA A37 threonylcarbamoyladenosine synthetase subunit TsaC/SUA5/YrdC	K07566	tsaC, rimN, SUA5	L-threonylcarbamoyladenylate synthase [EC:2.7.7.87]
	HVO_1239	HVO_1239	-1.7772	0.193315	1.02112	0.944004	1.81473	0.185116	Chromosome:1130791-1132479	MFS transporter	WP_004043702.1	cl28910	MFS superfamily		cl28910	MFS superfamily	Major Facilitator Superfamily; The Major Facilitator Superfamily (MFS) is a large and diverse group of secondary transporters that includes uniporters, symporters, and antiporters. MFS proteins facilitate the transport across cytoplasmic or internal membranes of a variety of substrates including ions, sugar phosphates, drugs, neurotransmitters, nucleosides, amino acids, and peptides. They do so u…	COG2271	G	Sugar phosphate permease
	HVO_1084	purB	-1.56251	0.000464565	1.16125	0.30118	1.81446	0.000464565	Chromosome:988973-990365	adenylosuccinate lyase	WP_004043854.1	cl35805	PRK09285 superfamily		PRK09285	PRK09285	adenylosuccinate lyase; Provisional	COG0015	F	Adenylosuccinate lyase	K01756	purB, ADSL	adenylosuccinate lyase [EC:4.3.2.2]
	HVO_0327	ribB	-1.74012	0.213993	1.04271	0.923132	1.81443	0.187602	Chromosome:296024-297424	3,4-dihydroxy-2-butanone-4-phosphate synthase	WP_004044596.1	cl00336	DHBP_synthase superfamily		pfam00926	DHBP_synthase	3,4-dihydroxy-2-butanone 4-phosphate synthase; 3,4-Dihydroxy-2-butanone 4-phosphate is biosynthesized from ribulose 5-phosphate and serves as the biosynthetic precursor for the xylene ring of riboflavin. Sometimes found as a bifunctional enzyme with pfam00925.	COG0108	H	3,4-dihydroxy-2-butanone 4-phosphate synthase	K02858	ribB, RIB3	3,4-dihydroxy 2-butanone 4-phosphate synthase [EC:4.1.99.12]
	HVO_2874	HVO_2874	-2.32388	1	-1.281	1	1.81412	1	Chromosome:2711418-2712036	GNAT family N-acetyltransferase	WP_004044690.1	cl17182	NAT_SF superfamily		cd04301	NAT_SF	N-Acyltransferase superfamily: Various enzymes that characteristically catalyze the transfer of an acyl group to a substrate; NAT (N-Acyltransferase) is a large superfamily of enzymes that mostly catalyze the transfer of an acyl group to a substrate and are implicated in a variety of functions, ranging from bacterial antibiotic resistance to circadian rhythms in mammals. Members include GCN5-rela…
	HVO_0294	manC	-3.10609	1	-1.71227	1	1.81402	1	Chromosome:262633-263638	mannose-1-phosphate guanylyltransferase	WP_004044629.1	cl30777	CpsB superfamily		COG0836	CpsB	Mannose-1-phosphate guanylyltransferase [Cell wall/membrane/envelope biogenesis]; Mannose-1-phosphate guanylyltransferase [Cell envelope biogenesis, outer membrane].	COG0836	M	Mannose-1-phosphate guanylyltransferase	K00971	manC, cpsB	mannose-1-phosphate guanylyltransferase [EC:2.7.7.13]
	HVO_1331	HVO_1331	-1.4726	0.335157	1.23145	0.584128	1.81343	0.107506	Chromosome:1210933-1211335	helix-turn-helix transcriptional regulator	WP_004043607.1	cl21459	HTH superfamily		pfam12840	HTH_20	Helix-turn-helix domain; This domain represents a DNA-binding Helix-turn-helix domain found in transcriptional regulatory proteins.	COG0640	K	DNA-binding transcriptional regulator, ArsR family
	HVO_2688	trmB	-1.43604	0.0662978	1.26238	0.214066	1.81283	0.000871533	Chromosome:2534458-2535520	TrmB family transcriptional regulator	WP_004042859.1	cl15239	PLDc_SF superfamily		pfam11495	Regulator_TrmB	Archaeal transcriptional regulator TrmB; TrmB is an alpha-glucoside sensing transcriptional regulator. The protein is the transcriptional repressor for gene cluster encoding trehalose/maltose ABC transporter in T.litoralis and P.furiosus. TrmB has lost its DNA binding domain but retained its sugar recognition site. A nonreducing glucosyl residue is shared by all substrates bound to TrmB which sug…	COG1378	K	Sugar-specific transcriptional regulator TrmB	K23356	trmB	HTH-type transcriptional regulator, sugar sensing transcriptional regulator
	HVO_B0090	dppD12	-2.02979	0.00555829	-1.1207	0.710617	1.81118	0.0237285	pHV3:100520-102649	ABC transporter ATP-binding protein	WP_004041065.1	cl33877	DppD superfamily		COG0444	DppD	ABC-type dipeptide/oligopeptide/nickel transport system, ATPase component [Amino acid transport and metabolism, Inorganic ion transport and metabolism]; ABC-type dipeptide/oligopeptide/nickel transport system, ATPase component [Amino acid transport and metabolism / Inorganic ion transport and metabolism].	COG0444	EP	ABC-type dipeptide/oligopeptide/nickel transport system, ATPase component	K02031	ddpD	peptide/nickel transport system ATP-binding protein
	HVO_0034	act1	-1.29565	0.338276	1.39565	0.130676	1.80827	0.0117295	Chromosome:32743-33238	acyl-CoA thioesterase	WP_004045032.1	cl00509	hot_dog superfamily		COG1607	YciA	Acyl-CoA hydrolase [Lipid transport and metabolism]; Acyl-CoA hydrolase [Lipid metabolism].	COG1607	I	Acyl-CoA hydrolase
	HVO_2389	hadL	-1.52482	0.614027	1.18531	0.827519	1.80739	0.421157	Chromosome:2260740-2261445	haloacid dehalogenase type II	WP_004042278.1	cl21460	HAD_like superfamily		cd02588	HAD_L2-DEX	L-2-haloacid dehalogenase; L-2-Haloacid dehalogenase catalyzes the hydrolytic dehalogenation of L-2-haloacids to produce the corresponding D-2-hydroxyacids with an inversion of the C2-configuration. 2-haloacid dehalogenases are of interest for their potential to degrade recalcitrant halogenated environmental pollutants and their use in the synthesis of industrial chemicals. This family belongs to…	COG1011	H	FMN phosphatase YigB, HAD superfamily	K01560	E3.8.1.2	2-haloacid dehalogenase [EC:3.8.1.2]
	HVO_1796	HVO_1796	-2.50533	0.000464565	-2.22066	0.33444	1.805	0.00773827	Chromosome:1660354-1660495	hypothetical protein
	HVO_B0345	HVO_B0345	-1.79248	0.191213	1.00687	0.980411	1.8048	0.182263	pHV3:397953-399090	mandelate racemase/muconate lactonizing enzyme family protein	WP_004041196.1	cl25395	enolase_like superfamily		cd03316	MR_like	Mandelate racemase (MR)-like subfamily of the enolase superfamily. Enzymes of this subgroup share three conserved carboxylate ligands for the essential divalent metal ion (usually Mg2+), two aspartates and a glutamate, and conserved catalytic residues, a Lys-X-Lys motif and a conserved histidine-aspartate dyad. Members of the MR subgroup are mandelate racemase, D-glucarate/L-idarate dehydratase (…	COG4948	MR	L-alanine-DL-glutamate epimerase or related enzyme of enolase superfamily
	HVO_2179	HVO_2179	-1.55186	1	1.31312	1	1.80375	1	Chromosome:2050008-2050733	hypothetical protein	WP_004042071.1
	HVO_0738	HVO_0738	-2.33226	0.000464565	-1.2942	0.261637	1.80208	0.0311366	Chromosome:658791-659073	hypothetical protein	WP_004044199.1
	HVO_1630	HVO_1630	-1.7401	0.0105991	1.03466	0.895994	1.80041	0.00527329	Chromosome:1496810-1497290	hypothetical protein	WP_004041520.1
	HVO_1397	HVO_1397	-1.83698	0.238594	-1.02247	0.967331	1.79662	0.28827	Chromosome:1269300-1271887	HAMP domain-containing histidine kinase	WP_013035379.1	cl33988	BaeS superfamily		COG0642	BaeS	Signal transduction histidine kinase [Signal transduction mechanisms]; Signal transduction histidine kinase [Signal transduction mechanisms].	COG2205	T	K+-sensing histidine kinase KdpD
	HVO_1202	HVO_1202	-1.65061	1	1.15459	1	1.79626	1	Chromosome:1094483-1095581	hypothetical protein	WP_004043739.1
	HVO_1019	HVO_1019	-1.93321	1	-1.35612	1	1.79626	1	Chromosome:927832-929494	phospholipase	WP_004043923.1	cl15239	PLDc_SF superfamily		cd09128	PLDc_unchar1_2	Putative catalytic domain, repeat 2, of uncharacterized phospholipase D-like proteins; Putative catalytic domain, repeat 2, of uncharacterized phospholipase D (PLD, EC 3.1.4.4)-like proteins. PLD enzymes hydrolyze phospholipid phosphodiester bonds to yield phosphatidic acid and a free polar head group. They can also catalyze transphosphatidylation of phospholipids to acceptor alcohols. Members of…	COG1502	I	Phosphatidylserine/phosphatidylglycerophosphate/cardiolipin synthase or related enzyme
	HVO_B0079	dppD11	-1.14607	0.78608	1.56303	0.267898	1.79134	0.116412	pHV3:82703-93334	ABC transporter ATP-binding protein	WP_004041076.1	cl33877	DppD superfamily		COG0444	DppD	ABC-type dipeptide/oligopeptide/nickel transport system, ATPase component [Amino acid transport and metabolism, Inorganic ion transport and metabolism]; ABC-type dipeptide/oligopeptide/nickel transport system, ATPase component [Amino acid transport and metabolism / Inorganic ion transport and metabolism].	COG0444	EP	ABC-type dipeptide/oligopeptide/nickel transport system, ATPase component	K02031	ddpD	peptide/nickel transport system ATP-binding protein
	HVO_1028	HVO_1028	-1.83907	0.0122369	-1.02684	0.921587	1.791	0.0131306	Chromosome:936979-937750	SDR family oxidoreductase	WP_004043914.1	cl35565	fabG superfamily		PRK07231	fabG	3-ketoacyl-(acyl-carrier-protein) reductase; Provisional	COG1028	IQR	NAD(P)-dependent dehydrogenase, short-chain alcohol dehydrogenase family
	HVO_0572	lpl	-2.10783	1	-1.17703	1	1.7908	1	Chromosome:509722-510550	lipoate--protein ligase family protein	WP_004044361.1	cl14057	BPL_LplA_LipB superfamily		COG0095	LplA	Lipoate-protein ligase A [Coenzyme transport and metabolism]; Lipoate-protein ligase A [Coenzyme metabolism].	COG0095	H	Lipoate-protein ligase A	K03800	lplA, lplJ, lipL1	lipoate---protein ligase [EC:6.3.1.20]
	HVO_0591	cobD1	-2.6155	0.382327	-1.46166	0.51758	1.78941	0.5742	Chromosome:519895-525578	threonine-phosphate decarboxylase	WP_004044343.1	cl30146	L_thr_O3P_dcar superfamily		TIGR01140	L_thr_O3P_dcar	L-threonine-O-3-phosphate decarboxylase; This family contains pyridoxal phosphate-binding class II aminotransferases (see pfamAM:pfam00222) closely related to, yet distinct from, histidinol-phosphate aminotransferase (HisC). It is found in cobalamin biosynthesis operons in Salmonella typhimurium and Bacillus halodurans (each of which also has HisC) and has been shown to have L-threonine-O-3-phosp…	COG0079	E	Histidinol-phosphate/aromatic aminotransferase or cobyric acid decarboxylase	K04720	cobD	threonine-phosphate decarboxylase [EC:4.1.1.81]
	HVO_2181	HVO_2181	-2.60825	0.497267	-1.46034	0.757968	1.78606	0.741694	Chromosome:2051465-2051804	branched-chain amino acid ABC transporter permease	WP_004042073.1	cl00735	AzlD superfamily		cl00735	AzlD superfamily	Branched-chain amino acid transport protein (AzlD); This family consists of a number of bacterial and archaeal branched-chain amino acid transport proteins. AzlD is known to be involved in conferring resistance to 4-azaleucine although its exact role is uncertain.	COG4392	E	Branched-chain amino acid transport protein
	HVO_0044	argB	-1.9014	0.00746333	-1.06538	0.834011	1.78472	0.0133631	Chromosome:41075-44334	acetylglutamate/acetylaminoadipate kinase	WP_004045050.1	cl00452	AAK superfamily		PRK14058	PRK14058	acetylglutamate/acetylaminoadipate kinase; Provisional	COG0548	E	Acetylglutamate kinase	K05828	lysZ, argB	[amino group carrier protein]-L-2-aminoadipate 6-kinase [EC:2.7.2.17]
	HVO_1384	HVO_1384	-1.66209	1	1.065	1	1.78386	1	Chromosome:1260287-1260932	hypothetical protein	WP_004043555.1
	HVO_1017	HVO_1017	-2.0188	0.226409	-1.13284	0.839906	1.78207	0.345209	Chromosome:924939-925794	phosphotransferase	WP_004043925.1	cl21453	PKc_like superfamily		cl21453	PKc_like superfamily	Protein Kinases, catalytic domain; The protein kinase superfamily is mainly composed of the catalytic domains of serine/threonine-specific and tyrosine-specific protein kinases. It also includes RIO kinases, which are atypical serine protein kinases, aminoglycoside phosphotransferases, and choline kinases. These proteins catalyze the transfer of the gamma-phosphoryl group from ATP to hydroxyl gro…	COG3001	G	Fructosamine-3-kinase
	HVO_0990	HVO_0990	-2.09024	0.000464565	-1.17395	0.431873	1.78052	0.0063715	Chromosome:900171-901632	bifunctional oligoribonuclease/PAP phosphatase NrnA	WP_004043953.1	cl33980	NrnA superfamily		COG0618	NrnA	nanoRNase/pAp phosphatase, hydrolyzes c-di-AMP and oligoRNAs [Nucleotide transport and metabolism]; Exopolyphosphatase-related proteins [General function prediction only].	COG0618	F	nanoRNase/pAp phosphatase, hydrolyzes c-di-AMP and oligoRNAs
	HVO_2260	HVO_2260	-2.15173	0.554282	-1.20901	0.880281	1.77975	0.683978	Chromosome:2118645-2118960	hypothetical protein	WP_013035557.1
	HVO_2992	hisI	-1.73871	0.0534636	1.02283	0.943591	1.7784	0.0448576	Chromosome:2822532-2822901	phosphoribosyl-AMP cyclohydrolase	WP_004044895.1	cl00344	PRA-CH superfamily		PRK00051	hisI	phosphoribosyl-AMP cyclohydrolase; Reviewed	COG0139	E	Phosphoribosyl-AMP cyclohydrolase	K01496	hisI	phosphoribosyl-AMP cyclohydrolase [EC:3.5.4.19]
	HVO_2381	HVO_2381	-2.12406	0.0375962	-1.19545	0.61763	1.77679	0.113924	Chromosome:2247432-2248914	nickel pincer cofactor biosynthesis protein LarC	WP_004042270.1	cl03398	DUF111 superfamily		PRK04194	PRK04194	hypothetical protein; Provisional	COG1641	S	Uncharacterized conserved protein, DUF111 family	K09121	larC	pyridinium-3,5-bisthiocarboxylic acid mononucleotide nickel chelatase [EC:4.99.1.12]
	HVO_2961	lpdA	-2.1993	0.000464565	-1.2378	0.271606	1.77678	0.000464565	Chromosome:2796189-2799182	dihydrolipoyl dehydrogenase	WP_004044825.1	cl30684	PRK06292 superfamily		PRK06416	PRK06416	dihydrolipoamide dehydrogenase; Reviewed	COG1249	C	Pyruvate/2-oxoglutarate dehydrogenase complex, dihydrolipoamide dehydrogenase (E3) component or related enzyme	K00382	DLD, lpd, pdhD	dihydrolipoamide dehydrogenase [EC:1.8.1.4]
	HVO_B0243	cobW	-1.65864	1	1.08027	1	1.77645	1	pHV3:289492-290614	GTP-binding protein	WP_004041292.1	cl33931	YejR superfamily		COG0523	YejR	GTPase, G3E family [General function prediction only]; Putative GTPases (G3E family) [General function prediction only].	COG0523	R	GTPase, G3E family
	HVO_1031	trxB1	-1.5741	0.00227018	1.12836	0.512457	1.77615	0.000464565	Chromosome:939490-940519	NAD(P)/FAD-dependent oxidoreductase	WP_004043912.1	cl33909	TrxB superfamily		COG0492	TrxB	Thioredoxin reductase [Posttranslational modification, protein turnover, chaperones]; Thioredoxin reductase [Posttranslational modification, protein turnover, chaperones].	COG0492	O	Thioredoxin reductase	K00384	trxB, TRR	thioredoxin reductase (NADPH) [EC:1.8.1.9]
	HVO_A0056	HVO_A0056	-1.96046	0.414639	-1.10498	0.875792	1.77421	0.483532	pHV4:46902-48586	hypothetical protein	0
	HVO_1347	moaC	-1.65653	0.00818658	1.06997	0.786938	1.77244	0.00352408	Chromosome:1225437-1227398	cyclic pyranopterin monophosphate synthase MoaC	WP_004043591.1	cl00242	MoaC superfamily		PRK12343	PRK12343	putative molybdenum cofactor biosynthesis protein MoaC; Reviewed	COG0315	H	Molybdenum cofactor biosynthesis enzyme	K03637	moaC, CNX3	cyclic pyranopterin monophosphate synthase [EC:4.6.1.17]
	HVO_0739	HVO_0739	-1.68978	0.0360338	1.04843	0.876916	1.77161	0.0253615	Chromosome:659244-660234	hypothetical protein	WP_004044198.1	cl07918	Virul_fac_BrkB superfamily		cl07918	Virul_fac_BrkB superfamily	Virulence factor BrkB; This family acts as a virulence factor. In Bordetella pertussis, BrkB is essential for resistance to complement-dependent killing by serum. This family was originally predicted to be ribonuclease BN, but this prediction has since been shown to be incorrect.
	HVO_0133	ths1	-1.29773	0.0211244	1.36486	0.00352408	1.77123	0.000464565	Chromosome:123086-124769	thermosome subunit	WP_004045245.1	cl02777	chaperonin_like superfamily		cd03343	cpn60	cpn60 chaperonin family. Chaperonins are involved in productive folding of proteins. They share a common general morphology, a double toroid of 2 stacked rings. Archaeal cpn60 (thermosome), together with TF55 from thermophilic bacteria and the eukaryotic cytosol chaperonin (CTT), belong to the type II group of chaperonins. Cpn60 consists of two stacked octameric rings, which are composed of one o…	COG0459	O	Chaperonin GroEL (HSP60 family)	K22447	cct, ths	archaeal chaperonin
	HVO_0630	dppC2	-1.04709	0.946504	1.69064	0.261751	1.77024	0.300815	Chromosome:562645-564597	ABC transporter permease	WP_004044305.1	cl34159	DppC superfamily		COG1173	DppC	ABC-type dipeptide/oligopeptide/nickel transport system, permease component [Amino acid transport and metabolism, Inorganic ion transport and metabolism]; ABC-type dipeptide/oligopeptide/nickel transport systems, permease components [Amino acid transport and metabolism / Inorganic ion transport and metabolism].	COG1173	EP	ABC-type dipeptide/oligopeptide/nickel transport system, permease component	K02034	ABC.PE.P1	peptide/nickel transport system permease protein
	HVO_1171	HVO_1171	-2.69618	0.0026061	-1.52354	0.106536	1.76968	0.0877177	Chromosome:1068091-1068838	DUF2797 domain-containing protein	WP_004043770.1	cl12551	DUF2797 superfamily		cl12551	DUF2797 superfamily	Protein of unknown function (DUF2797); This family of proteins has no known function.
	HVO_2025	HVO_2025	1.01765	0.950797	1.79888	0.00227018	1.76768	0.00323352	Chromosome:1870300-1871404	PAS domain-containing protein	WP_004041910.1	cl36264	PRK13558 superfamily		cl36264	PRK13558 superfamily	bacterio-opsin activator; Provisional	COG3706	TK	Two-component response regulator, PleD family, consists of two REC domains and a diguanylate cyclase (GGDEF) domain
	HVO_2658	mntH3	-1.61328	0.142505	1.09557	0.8145	1.76746	0.0709691	Chromosome:2506024-2507383	hypothetical protein	WP_013035573.1	cl26410	Nramp superfamily		cl26410	Nramp superfamily	Natural resistance-associated macrophage protein; The natural resistance-associated macrophage protein (NRAMP) family consists of Nramp1, Nramp2, and yeast proteins Smf1 and Smf2. The NRAMP family is a novel family of functional related proteins defined by a conserved hydrophobic core of ten transmembrane domains. This family of membrane proteins are divalent cation transporters. Nramp1 is an int…	COG1914	P	Mn2+ and Fe2+ transporters of the NRAMP family	K03322	mntH	manganese transport protein
	HVO_A0315	HVO_A0315	-1.43167	0.312386	1.23426	0.5329	1.76706	0.0836366	pHV4:327460-327691	hypothetical protein	WP_004043230.1
	HVO_1154	HVO_1154	-1.32264	0.577045	1.3345	0.494134	1.76506	0.171024	Chromosome:1052528-1053748	hypothetical protein	WP_004043786.1
	HVO_2703	panB2	-1.92013	0.000464565	-1.08993	0.720718	1.76169	0.0069057	Chromosome:2550538-2551348	3-methyl-2-oxobutanoate hydroxymethyltransferase	WP_004042892.1	cl35087	panB superfamily		PRK00311	panB	3-methyl-2-oxobutanoate hydroxymethyltransferase; Reviewed	COG0413	H	Ketopantoate hydroxymethyltransferase	K00606	panB	3-methyl-2-oxobutanoate hydroxymethyltransferase [EC:2.1.2.11]
	HVO_0542	HVO_0542	-1.02533	0.962012	1.71816	0.469485	1.76168	0.463351	Chromosome:473682-474102	hypothetical protein	WP_004044389.1
	HVO_A0297	potC	1.17006	0.684027	2.06032	0.0117295	1.76087	0.0270035	pHV4:309144-309996	ABC transporter permease subunit	WP_004043213.1	cl34160	PotC superfamily		cl34160	PotC superfamily	ABC-type spermidine/putrescine transport system, permease component II [Amino acid transport and metabolism]; ABC-type spermidine/putrescine transport system, permease component II [Amino acid transport and metabolism].	COG1177	E	ABC-type spermidine/putrescine transport system, permease component II
	HVO_1828	HVO_1828	-2.00641	0.11085	-1.13993	0.782422	1.76013	0.220944	Chromosome:1687824-1688127	rubrerythrin-like domain-containing protein	WP_004041718.1	cl37560	OrfB_Zn_ribbon superfamily		cl37560	OrfB_Zn_ribbon superfamily	Putative transposase DNA-binding domain; This putative domain is found at the C-terminus of a large number of transposase proteins. This domain contains four conserved cysteines suggestive of a zinc binding domain. Given the need for transposases to bind DNA as well as the large number of DNA-binding zinc fingers we hypothesize this domain is DNA-binding.
	HVO_0760	HVO_0760	-2.23558	0.0176887	-1.27076	0.453267	1.75924	0.104696	Chromosome:682315-683907	hypothetical protein	WP_004044177.1	cl11394	Glyco_tranf_GTA_type superfamily		cl11394	Glyco_tranf_GTA_type superfamily	Glycosyltransferase family A (GT-A) includes diverse families of glycosyl transferases with a common GT-A type structural fold; Glycosyltransferases (GTs) are enzymes that synthesize oligosaccharides, polysaccharides, and glycoconjugates by transferring the sugar moiety from an activated nucleotide-sugar donor to an acceptor molecule, which may be a growing oligosaccharide, a lipid, or a protein.…				K13693	gpgS	glucosyl-3-phosphoglycerate synthase [EC:2.4.1.266]
	HVO_1344	HVO_1344	-1.39582	0.0480805	1.25997	0.152387	1.75869	0.000464565	Chromosome:1222760-1223477	ribosome assembly factor SBDS	WP_004043594.1	cl29890	PRK13760 superfamily		PRK13760	PRK13760	putative RNA-associated protein; Provisional	COG1500	J	Ribosome maturation protein Sdo1	K14574	SDO1, SBDS	ribosome maturation protein SDO1
	HVO_1514	HVO_1514	-1.40371	0.297085	1.25219	0.337067	1.75772	0.0821923	Chromosome:1379387-1380610	hypothetical protein	WP_013035399.1
	HVO_1566	HVO_1566	-1.52019	0.0251468	1.15594	0.475354	1.75725	0.00380865	Chromosome:1435177-1435537	hypothetical protein	WP_004041444.1
	HVO_B0153B	HVO_B0153B	-1.54871	0.00439295	1.13429	0.453241	1.75669	0.000464565	pHV3:174817-175231
	HVO_2744	prmC	-1.80946	0.602515	-1.0311	0.975762	1.75488	0.599181	Chromosome:2587114-2588901	methyltransferase domain-containing protein	WP_004042978.1	cl17173	AdoMet_MTases superfamily		PRK14968	PRK14968	putative methyltransferase; Provisional	COG2890	J	Methylase of polypeptide chain release factors	K02493	hemK, prmC, HEMK	release factor glutamine methyltransferase [EC:2.1.1.297]
	HVO_0955	HVO_0955	-1.14562	1	1.53173	0.596313	1.75477	0.542966	Chromosome:864942-866869	hypothetical protein	WP_004043990.1
	HVO_B0178	HVO_B0178	1.1375	0.798417	1.99544	0.0431738	1.75424	0.0829038	pHV3:207721-208585	hypothetical protein	WP_049914748.1
	HVO_2619	samp1	-1.37936	0.0762963	1.75081	0.673137	1.75321	0.00967101	Chromosome:2468304-2468568	MoaD/ThiS family protein	WP_004042720.1	cl28922	Ubiquitin_like_fold superfamily		cd17505	Ubl_SAMP1_like	ubiquitin-like (Ubl) domain found in small archaeal modifier protein 1 (SAMP1); Ubiquitin-like small archaeal modifier protein 1 (SAMP1) shows a beta-grasp fold of Ub, suggesting that this archaeal Ubl molecule is more closely related to eukaryotic Ub and Ubls than to its prokaryotic counterpart. Several Ub-like structural features such as an N-terminal single lysine residue and di-glycine motif …	COG1977	H	Molybdopterin converting factor, small subunit	K03636	moaD, cysO	sulfur-carrier protein
	HVO_0248	HVO_0248	-1.70352	0.0945604	1.02806	0.939383	1.75133	0.0786327	Chromosome:223692-225164	inorganic phosphate transporter	WP_004045364.1	cl27575	PHO4 superfamily		COG0306	PitA	Phosphate/sulfate permease [Inorganic ion transport and metabolism]; Phosphate/sulphate permeases [Inorganic ion transport and metabolism].	COG0306	P	Phosphate/sulfate permease	K03306	TC.PIT	inorganic phosphate transporter, PiT family
	HVO_1091	psmA1	-1.81576	0.000464565	-1.03895	0.836127	1.74769	0.000464565	Chromosome:997546-998305	archaeal proteasome endopeptidase complex subunit alpha	WP_004043847.1	cl35236	PRK03996 superfamily		PRK03996	PRK03996	proteasome subunit alpha; Provisional	COG0638	O	20S proteasome, alpha and beta subunits	K03432	psmA, prcA	proteasome alpha subunit [EC:3.4.25.1]
	HVO_B0284	tif1b	-1.69584	0.00818658	-1.00537	0.954415	1.74473	0.00840866	pHV3:334516-334819	stress response translation initiation inhibitor YciH	WP_004041255.1	cl00229	eIF1_SUI1_like superfamily		cl00229	eIF1_SUI1_like superfamily	Eukaryotic initiation factor 1 and related proteins; Members of the eIF1/SUI1 (eukaryotic initiation factor 1) family are found in eukaryotes, archaea, and some bacteria; eukaryotic members are understood to play an important role in accurate initiator codon recognition during translation initiation. eIF1 interacts with 18S rRNA in the 40S ribosomal subunit during eukaryotic translation initiatio…	COG0023	J	Translation initiation factor 1 (eIF-1/SUI1)
	HVO_2325	HVO_2325	-1.86119	0.0597356	-1.0668	0.870256	1.74465	0.105238	Chromosome:2191912-2192197	amphi-Trp domain-containing protein	WP_004042217.1	cl17151	amphi-Trp superfamily		TIGR04354	amphi-Trp	amphi-Trp domain; This domain usually comprises most of the span of bacterial or archaeal proteins with a length of about 90 amino acids. Some members, however, are extended by one or two copies of domain pfam07411 in the C-terminal region. No residue in this domain is invariant. A striking feature of this domain is a C-terminal region that alternates strongly charged with strongly hydrophobic re…
	HVO_2307	HVO_2307	-1.40535	0.0467619	1.24136	0.203524	1.74454	0.000464565	Chromosome:2176233-2176902	HAD family hydrolase	WP_004042200.1	cl21460	HAD_like superfamily		COG0546	Gph	Phosphoglycolate phosphatase, HAD superfamily [Energy production and conversion]; Predicted phosphatases [General function prediction only].	COG0546	C	Phosphoglycolate phosphatase, HAD superfamily	K01091	gph	phosphoglycolate phosphatase [EC:3.1.3.18]
	HVO_0355	HVO_0355	-1.71968	0.043911	1.01282	0.967453	1.74172	0.0422699	Chromosome:322538-323294	hypothetical protein	WP_004044568.1
	HVO_1497	ptsH1	-3.36566	0.28624	-1.93278	0.229793	1.74136	0.596743	Chromosome:1366401-1367135	HPr family phosphocarrier protein	WP_004043438.1	cl00206	PTS-HPr_like superfamily		pfam00381	PTS-HPr	PTS HPr component phosphorylation site; PTS HPr component phosphorylation site.	COG1925	TG	Phosphotransferase system, HPr and related phosphotransfer proteins	K02784	ptsH	phosphocarrier protein HPr
	HVO_0702	HVO_0702	-2.04594	0.000464565	-1.17737	0.47378	1.73773	0.00818658	Chromosome:629658-632279	hypothetical protein	WP_004044232.1	cl02250	DUF2298 superfamily		cl02250	DUF2298 superfamily	Uncharacterized membrane protein (DUF2298); This domain, found in various hypothetical bacterial proteins, has no known function.	COG5427	S	Uncharacterized membrane protein
	HVO_1178	HVO_1178	-1.35379	0.0884241	1.93959	0.657135	1.73748	0.00989891	Chromosome:1073401-1073515	hypothetical protein
	HVO_1622	HVO_1622	-2.16845	0.189956	-1.24911	0.709811	1.736	0.3815	Chromosome:1488624-1489245	helix-turn-helix transcriptional regulator	WP_004041512.1	cl21459	HTH superfamily		pfam12840	HTH_20	Helix-turn-helix domain; This domain represents a DNA-binding Helix-turn-helix domain found in transcriptional regulatory proteins.	COG0640	K	DNA-binding transcriptional regulator, ArsR family
	HVO_1010	HVO_1010	-1.76174	0.00352408	-1.08921	0.948111	1.73508	0.00609655	Chromosome:920071-920476	hypothetical protein	WP_004043932.1
	HVO_2690	HVO_2690	-2.20837	0.000464565	-1.27427	0.105334	1.73304	0.000464565	Chromosome:2536417-2537518	Gfo/Idh/MocA family oxidoreductase	WP_004042862.1	cl34002	MviM superfamily		COG0673	MviM	Predicted dehydrogenase [General function prediction only]; Predicted dehydrogenases and related proteins [General function prediction only].	COG0673	R	Predicted dehydrogenase
	HVO_0232	HVO_0232	-3.0616	0.0142503	-1.76707	0.0897393	1.73258	0.237367	Chromosome:209686-209917	hypothetical protein	WP_004045346.1
	HVO_1815	HVO_1815	-2.39499	1	-1.38378	1	1.73076	1	Chromosome:1678865-1679552	lipoate--protein ligase family protein	WP_004041698.1	cl14057	BPL_LplA_LipB superfamily		COG0095	LplA	Lipoate-protein ligase A [Coenzyme transport and metabolism]; Lipoate-protein ligase A [Coenzyme metabolism].	COG0095	H	Lipoate-protein ligase A
	HVO_A0242	HVO_A0242	1.43533	0.129053	2.48342	0.000464565	1.73021	0.00323352	pHV4:245807-246359	hypothetical protein
	HVO_2534	HVO_2534	-1.58163	0.0951382	1.09331	0.773961	1.72922	0.0396053	Chromosome:2400547-2400949	universal stress protein	WP_004042535.1	cl00292	AANH_like superfamily		cd00293	USP_Like	Usp: Universal stress protein family. The universal stress protein Usp is a small cytoplasmic bacterial protein whose expression is enhanced when the cell is exposed to stress agents. Usp enhances the rate of cell survival during prolonged exposure to such conditions, and may provide a general "stress endurance" activity. The crystal structure of Haemophilus influenzae Usp reveals an alpha/beta f…	COG0589	T	Nucleotide-binding universal stress protein, UspA family
	HVO_0165	mtaD	-2.76145	0.0829038	-1.597	0.327114	1.72914	1	Chromosome:149885-151178	amidohydrolase	WP_004045279.1	cl00281	metallo-dependent_hydrolases superfamily		cd01298	ATZ_TRZ_like	TRZ/ATZ family contains enzymes from the atrazine degradation pathway and related hydrolases. Atrazine, a chlorinated herbizide, can be catabolized by a variety of different bacteria. The first three steps of the atrazine dehalogenation pathway are catalyzed by atrazine chlorohydrolase (AtzA), hydroxyatrazine ethylaminohydrolase (AtzB), and N-isopropylammelide N-isopropylaminohydrolase (AtzC). Al…	COG0402	FR	Cytosine/adenosine deaminase or related metal-dependent hydrolase	K12960	mtaD	5-methylthioadenosine/S-adenosylhomocysteine deaminase [EC:3.5.4.31 3.5.4.28]
	HVO_A0339	dppA7	-1.10885	0.582825	1.55884	0.00159835	1.72852	0.000464565	pHV4:350770-352444	ABC transporter substrate-binding protein	WP_004043252.1	cl01709	PBP2_NikA_DppA_OppA_like superfamily		cd00995	PBP2_NikA_DppA_OppA_like	The substrate-binding domain of an ABC-type nickel/oligopeptide-like import system contains the type 2 periplasmic binding fold; This family represents the periplasmic substrate-binding domain of nickel/dipeptide/oligopeptide transport systems, which function in the import of nickel and peptides, and other closely related proteins. The oligopeptide-binding protein OppA is a periplasmic component …	COG0747	E	ABC-type transport system, periplasmic component	K02035	ABC.PE.S	peptide/nickel transport system substrate-binding protein
	HVO_B0227	tsgD9	-1.20902	0.61438	1.42829	0.20503	1.72683	0.0571532	pHV3:268116-269256	sn-glycerol-3-phosphate ABC transporter ATP-binding protein UgpC	WP_013034948.1	cl36043	ugpC superfamily		cl36043	ugpC superfamily	glycerol-3-phosphate transporter ATP-binding subunit; Provisional	COG3842	E	ABC-type Fe3+/spermidine/putrescine transport systems, ATPase components	K10112	msmX, msmK, malK, sugC, ggtA, msiK	multiple sugar transport system ATP-binding protein
	HVO_A0020	HVO_A0020	-1.94826	0.000464565	-1.12846	0.439965	1.72648	0.000464565	pHV4:22305-23010	hypothetical protein	WP_004043418.1
	HVO_2200	HVO_2200	-2.14058	0.000464565	-1.76322	0.525627	1.72548	1	Chromosome:2068281-2068887	hypothetical protein	WP_004042092.1
	HVO_2007	HVO_2007	-1.52558	0.489426	1.13076	0.843732	1.72506	0.336932	Chromosome:1853231-1853693	hypothetical protein	WP_004041891.1	cl25688	Rv1155_F420 superfamily		cl25688	Rv1155_F420 superfamily	PPOX class probable F420-dependent enzyme; A Genome Properties metabolic reconstruction for F420 biosynthesis shows that slightly over 10 percent of all prokaryotes with fully sequenced genomes, including about two thirds of the Actinomyces, make F420. The Partial Phylogenetic Profiling algorithm identifies this members of this protein family as high-scoring proteins to the F420 biosynthesis prof…	COG3467	V	Nitroimidazol reductase NimA or a related FMN-containing flavoprotein, pyridoxamine 5'-phosphate oxidase superfamily
	HVO_2627	HVO_2627	-1.46917	1	1.17413	1	1.72499	1	Chromosome:2477600-2478359	DUF4397 domain-containing protein	WP_004042738.1	cl21684	DUF4397 superfamily		pfam14344	DUF4397	Domain of unknown function (DUF4397); This presumed domain is functionally uncharacterized. This domain family is found in bacteria, archaea and eukaryotes, and is approximately 120 amino acids in length.
	HVO_A0324	HVO_A0324	-1.81825	0.362867	-1.05434	0.93382	1.72453	0.376886	pHV4:332423-334635	hypothetical protein	WP_004043238.1
	HVO_2116	tsgB2	-1.45106	0.438826	1.18786	0.572345	1.72365	0.289036	Chromosome:1980206-1982068	sugar ABC transporter permease	WP_013035569.1	cl00427	TM_PBP2 superfamily		COG1175	UgpA	ABC-type sugar transport system, permease component [Carbohydrate transport and metabolism]; ABC-type sugar transport systems, permease components [Carbohydrate transport and metabolism].	COG1175	G	ABC-type sugar transport system, permease component	K02025	ABC.MS.P	multiple sugar transport system permease protein
	HVO_1767	dppB3	-1.55698	0.257152	1.1067	0.819384	1.72311	0.146098	Chromosome:1634177-1635029	pseudo	0							COG0601	EP	ABC-type dipeptide/oligopeptide/nickel transport system, permease component
	HVO_2521	HVO_2521	-1.62751	0.0456779	1.05844	0.84281	1.72262	0.0233434	Chromosome:2386873-2387923	HlyC/CorC family transporter	WP_004042504.1	cl34211	TlyC superfamily		COG1253	TlyC	Hemolysin or related protein, contains CBS domains [General function prediction only]; Hemolysins and related proteins containing CBS domains [General function prediction only].	COG1253	R	Hemolysin or related protein, contains CBS domains
	HVO_0530	tsgA1	-1.3047	0.0354139	1.32021	0.0225739	1.72248	0.000464565	Chromosome:461837-463211	carbohydrate ABC transporter substrate-binding protein	WP_004044400.1	cl21456	Periplasmic_Binding_Protein_Type_2 superfamily		COG1653	UgpB	ABC-type glycerol-3-phosphate transport system, periplasmic component [Carbohydrate transport and metabolism]; ABC-type sugar transport system, periplasmic component [Carbohydrate transport and metabolism].	COG1653	G	ABC-type glycerol-3-phosphate transport system, periplasmic component	K17315	gtsA, glcE	glucose/mannose transport system substrate-binding protein
	HVO_1176	HVO_1176	-2.12128	0.000464565	-1.23227	0.170652	1.72143	0.00123099	Chromosome:1071847-1072603	hypothetical protein	WP_004043765.1
	HVO_2410	HVO_2410	-1.62619	0.039308	1.05822	0.814725	1.72086	0.0201276	Chromosome:2276648-2280555	DUF2309 domain-containing protein	WP_004042299.1	cl19828	DUF2309 superfamily		pfam10070	DUF2309	Uncharacterized protein conserved in bacteria (DUF2309); Members of this family of hypothetical bacterial proteins have no known function.	COG3002	S	Uncharacterized conserved protein YbcC, UPF0753/DUF2309 family	K09822	K09822	uncharacterized protein
	HVO_B0052	HVO_B0052	-2.55765	0.0019385	-1.48628	0.0899613	1.72084	0.0671932	pHV3:64222-65461	PQQ-binding-like beta-propeller repeat protein	WP_004041102.1	cl38403	PQQ_2 superfamily		cl38403	PQQ_2 superfamily	PQQ-like domain; This domain contains several repeats of the PQQ repeat.	COG1520	M	Outer membrane protein assembly factor BamB, contains PQQ-like beta-propeller repeat
	HVO_1357	HVO_1357	-1.67327	0.000464565	1.02697	0.895485	1.7184	0.000464565	Chromosome:1236659-1238408	response regulator	WP_004043582.1	cl36264	PRK13558 superfamily		cl36264	PRK13558 superfamily	bacterio-opsin activator; Provisional	COG0745	TK	DNA-binding response regulator, OmpR family, contains REC and winged-helix (wHTH) domain
	HVO_0210	HVO_0210	-1.21477	0.840612	1.414	0.652909	1.71768	0.475884	Chromosome:191383-191674	hypothetical protein	WP_004045324.1
	HVO_A0557	HVO_A0557	-1.32568	0.0975502	1.29417	0.0975063	1.71566	0.000464565	pHV4:559952-561179	ABC transporter substrate-binding protein	WP_004040915.1	cl33977	FepB superfamily		COG0614	FepB	ABC-type Fe3+-hydroxamate transport system, periplasmic component [Inorganic ion transport and metabolism]; ABC-type Fe3+-hydroxamate transport system, periplasmic component [Inorganic ion transport and metabolism].	COG0614	P	ABC-type Fe3+-hydroxamate transport system, periplasmic component
	HVO_A0507	paaA	-1.66711	0.182732	1.02839	0.954404	1.71444	0.161286	pHV4:513414-514359	1,2-phenylacetyl-CoA epoxidase subunit A	WP_004040858.1	cl01346	PaaA_PaaC superfamily		cl01346	PaaA_PaaC superfamily	Phenylacetic acid catabolic protein; This family includes proteins such as PaaA and PaaC that are part of a catabolic pathway of phenylacetic acid. These proteins may form part of a dioxygenase complex.	COG3396	Q	1,2-phenylacetyl-CoA epoxidase, catalytic subunit	K02609	paaA	ring-1,2-phenylacetyl-CoA epoxidase subunit PaaA [EC:1.14.13.149]
	HVO_2916	HVO_2916	-2.18767	0.0150903	-1.27607	0.406376	1.71438	0.0954252	Chromosome:2751544-2752303	SDR family oxidoreductase	WP_004044742.1	cl32124	PRK06172 superfamily		cl32124	PRK06172 superfamily	short chain dehydrogenase; Provisional	COG1028	IQR	NAD(P)-dependent dehydrogenase, short-chain alcohol dehydrogenase family
	HVO_2501	HVO_2501	-1.4973	0.432744	1.14442	0.795936	1.71353	0.259814	Chromosome:2367603-2368554	alpha/beta fold hydrolase	WP_004042467.1	cl35396	PRK05855 superfamily		cl35396	PRK05855 superfamily	short chain dehydrogenase; Validated	COG2267	I	Lysophospholipase, alpha-beta hydrolase superfamily
	HVO_0646	HVO_0646	-3.28873	0.291687	-1.91995	0.477797	1.71293	1	Chromosome:579437-579980	hypothetical protein	WP_004044290.1
	HVO_1126	hemAT2	-1.78151	0.120729	-1.0405	0.92583	1.71217	0.14573	Chromosome:1026289-1028068	globin-coupled sensor protein	WP_004043811.1	cl33381	MA superfamily		smart00283	MA	Methyl-accepting chemotaxis-like domains (chemotaxis sensory transducer); Thought to undergo reversible methylation in response to attractants or repellants during bacterial chemotaxis.	COG0840	NT	Methyl-accepting chemotaxis protein
	HVO_0314	atpC	-1.95241	0.000464565	-1.14044	0.483623	1.71198	0.000464565	Chromosome:281431-283376	V-type ATP synthase subunit C	WP_004044609.1	cl00660	vATP-synt_AC39 superfamily		PRK01198	PRK01198	V-type ATP synthase subunit C; Provisional	COG1527	C	Archaeal/vacuolar-type H+-ATPase subunit C/Vma6	K02119	ATPVC, ntpC, atpC	V/A-type H+/Na+-transporting ATPase subunit C
	HVO_1346	hflX	-1.52137	0.000464565	1.12507	0.425693	1.71165	0.000464565	Chromosome:1224074-1225376	GTPase HflX	WP_004043592.1	cl34447	HflX superfamily		COG2262	HflX	50S ribosomal subunit-associated GTPase HflX [Translation, ribosomal structure and biogenesis]; GTPases [General function prediction only].	COG2262	J	50S ribosomal subunit-associated GTPase HflX	K03665	hflX	GTPase
	HVO_1424	HVO_1424	1.33096	0.106379	2.27319	0.000464565	1.70793	0.000871533	Chromosome:1297043-1298123	hypothetical protein	WP_013035234.1
	HVO_2030	HVO_2030	-1.5546	0.0544055	1.09839	0.718106	1.70756	0.0131306	Chromosome:1872529-1874946	PAS domain S-box protein	WP_144064040.1	cl36264	PRK13558 superfamily		cl36264	PRK13558 superfamily	bacterio-opsin activator; Provisional	COG4251	T	Bacteriophytochrome (light-regulated signal transduction histidine kinase)
	HVO_B0040	xacR	-1.20688	1	1.4132	0.654828	1.70555	0.487527	pHV3:44952-45708	IclR family transcriptional regulator	WP_004041114.1	cl34258	IclR superfamily		COG1414	IclR	DNA-binding transcriptional regulator, IclR family [Transcription]; Transcriptional regulator [Transcription].	COG1414	K	DNA-binding transcriptional regulator, IclR family
	HVO_2419	hmgB	1.20051	0.215867	2.04749	0.000464565	1.70552	0.000464565	Chromosome:2288856-2290194	hydroxymethylglutaryl-CoA synthase family protein	WP_004042308.1	cl34611	PksG superfamily		COG3425	PksG	3-hydroxy-3-methylglutaryl CoA synthase [Lipid transport and metabolism]; 3-hydroxy-3-methylglutaryl CoA synthase [Lipid metabolism].	COG3425	I	3-hydroxy-3-methylglutaryl CoA synthase	K01641	E2.3.3.10	hydroxymethylglutaryl-CoA synthase [EC:2.3.3.10]
	HVO_1799	HVO_1799	-1.4394	0.00159835	1.184	0.216522	1.70425	0.000464565	Chromosome:1662368-1663601	NAD(P)/FAD-dependent oxidoreductase	WP_004041683.1	cl33990	FixC superfamily		COG0644	FixC	Dehydrogenase (flavoprotein) [Energy production and conversion]; Dehydrogenases (flavoproteins) [Energy production and conversion].	COG0644	C	Dehydrogenase (flavoprotein)	K17830	GGR	digeranylgeranylglycerophospholipid reductase [EC:1.3.1.101 1.3.7.11]
	HVO_0381	HVO_0381	-1.59807	0.371513	1.06403	0.912825	1.70039	0.29033	Chromosome:339903-340089	CopG family transcriptional regulator	WP_004044542.1	cl22901	RHH_1 superfamily		pfam01402	RHH_1	Ribbon-helix-helix protein, copG family; The structure of this protein repressor, which is the shortest reported to date and the first isolated from a plasmid, has a homodimeric ribbon-helix-helix arrangement. The helix-turn-helix-like structure is involved in dimerization and not DNA binding as might have been expected.
	HVO_B0300	pucL1	1.27535	0.240696	2.16665	0.000464565	1.69887	0.00123099	pHV3:346678-347605	urate oxidase	WP_004041240.1	cl30274	UriC superfamily		cl30274	UriC superfamily	Uricase (urate oxidase) [Secondary metabolites biosynthesis, transport and catabolism]; Uricase (urate oxidase) [Secondary metabolites biosynthesis, transport, and catabolism].	COG3648	Q	Uricase (urate oxidase)	K00365	uaZ	urate oxidase [EC:1.7.3.3]
	HVO_1428	HVO_1428	-1.70337	1	-1.00386	1	1.69682	1	Chromosome:1300407-1302247	hypothetical protein	WP_004043507.1
	HVO_1391	HVO_1391	-1.39363	0.0103682	1.21594	0.153113	1.69457	0.000464565	Chromosome:1264939-1265395	NUDIX domain-containing protein	WP_004043548.1	cl00447	Nudix_Hydrolase superfamily		cd03428	Ap4A_hydrolase_human_like	Diadenosine tetraphosphate (Ap4A) hydrolase is a member of the Nudix hydrolase superfamily. Ap4A hydrolases are well represented in a variety of prokaryotic and eukaryotic organisms. Phylogenetic analysis reveals two distinct subgroups where plant enzymes fall into one subfamily and fungi/animals/archaea enzymes, represented by this subfamily, fall into another. Bacterial enzymes are found in bot…	COG1051	F	ADP-ribose pyrophosphatase YjhB, NUDIX family
	HVO_1276	HVO_1276	-1.48721	0.315416	1.13856	0.758693	1.69328	0.162253	Chromosome:1165455-1165683	hypothetical protein	WP_004043662.1
	HVO_0147	ureB	-1.39352	0.599179	1.21432	0.732392	1.69218	0.390549	Chromosome:137038-142417	urease subunit beta	WP_004045260.1	cl00533	Urease_beta superfamily		pfam00699	Urease_beta	Urease beta subunit; This subunit is known as alpha in Heliobacter.	COG0832	E	Urease beta subunit	K01429	ureB	urease subunit beta [EC:3.5.1.5]
	HVO_1841	HVO_1841	-1.54476	1	1.09515	1	1.69174	1	Chromosome:1701338-1702970	hypothetical protein	WP_004041727.1	cl28355	COG3355 superfamily		cl28355	COG3355 superfamily	Predicted transcriptional regulator [Transcription]; Predicted transcriptional regulator [Transcription].	COG3355	K	Predicted transcriptional regulator
	HVO_1368	HVO_1368	-1.60377	0.00323352	1.05468	0.812737	1.69147	0.000464565	Chromosome:1244878-1245682	N-acyl homoserine lactonase family protein	WP_004043571.1	cl23716	metallo-hydrolase-like_MBL-fold superfamily		cd07729	AHL_lactonase_MBL-fold	quorum-quenching N-acyl-homoserine lactonase, MBL-fold metallo-hydrolase domain; Acyl Homoserine Lactones (also known as AHLs) are signal molecules which coordinate gene expression in quorum sensing, in many Gram-negative bacteria. Quorum-quenching N-acyl-homoserine lactonase (also known as AHL lactonase, N-acyl-L-homoserine lactone hydrolase, EC 3.1.1.81) catalyzes the hydrolysis and opening of …	COG0491	R	Glyoxylase or a related metal-dependent hydrolase, beta-lactamase superfamily II	K13075	ahlD, aiiA, attM, blcC	N-acyl homoserine lactone hydrolase [EC:3.1.1.81]
	HVO_1015	ribL	-1.82501	0.0286861	-1.07946	0.798448	1.69066	0.0555437	Chromosome:923926-924837	FAD synthase	WP_004043927.1	cl00015	nt_trans superfamily		COG0615	TagD	Glycerol-3-phosphate cytidylyltransferase, cytidylyltransferase family [Cell wall/membrane/envelope biogenesis]; Cytidylyltransferase [Cell envelope biogenesis, outer membrane / Lipid metabolism].	COG0615	M	Glycerol-3-phosphate cytidylyltransferase, cytidylyltransferase family	K14656	ribL	FAD synthetase [EC:2.7.7.2]
	HVO_0905	trxA6	-2.07146	0.447844	-1.22579	0.72725	1.6899	0.585927	Chromosome:822249-823331	thioredoxin family protein	WP_004044035.1	cl00388	Thioredoxin_like superfamily		cd02947	TRX_family	TRX family; composed of two groups: Group I, which includes proteins that exclusively encode a TRX domain; and Group II, which are composed of fusion proteins of TRX and additional domains. Group I TRX is a small ancient protein that alter the redox state of target proteins via the reversible oxidation of an active site dithiol, present in a CXXC motif, partially exposed at the protein's surface.…	COG0526	O	Thiol-disulfide isomerase or thioredoxin
	HVO_2698	ginS	-1.8842	0.111554	-1.11698	0.706244	1.68687	0.177299	Chromosome:2544014-2546164	hypothetical protein	WP_004042883.1	cl17012	GINS_A superfamily		cl17012	GINS_A superfamily	Alpha-helical domain of GINS complex proteins; Sld5, Psf1, Psf2 and Psf3; The GINS complex is involved in both initiation and elongation stages of eukaryotic chromosome replication, with GINS being the component that most likely serves as the replicative helicase that unwinds duplex DNA ahead of the moving replication fork. In eukaryotes, GINS is a tetrameric arrangement of four subunits Sld5, Ps…	COG1711	L	DNA replication initiation complex subunit, GINS family	K09723	ginS	DNA replication factor GINS
	HVO_0803	HVO_0803	-1.44253	0.0492306	1.16823	0.445151	1.68521	0.00380865	Chromosome:722660-724015	hypothetical protein	WP_004044133.1	cl00516	Restriction_endonuclease_like superfamily		cl00516	Restriction_endonuclease_like superfamily	Superfamily of nucleases including Short Patch Repair (Vsr) Endonucleases, archaeal Holliday junction resolvases, MutH methy-directed DNA mismatch-repair endonucleases, and catalytic domains of many restriction endonucleases, such as EcoRI, BamHI, and FokI
	HVO_2978	HVO_2978	-1.88526	0.0453951	-1.11931	0.758655	1.6843	0.114548	Chromosome:2811887-2812184	hypothetical protein	WP_004044859.1	cl30123	Cytochrom_B559a superfamily		cl30123	Cytochrom_B559a superfamily	Lumenal portion of Cytochrome b559, alpha (gene psbE) subunit; This family is the lumenal portion of cytochrome b559 alpha chain, matches to this family should be accompanied by a match to the pfam00283 family also. The Prosite pattern pattern matches the transmembrane region of the cytochrome b559 alpha and beta subunits.
	HVO_1603	ssuA	-1.32096	0.169626	1.27349	0.182348	1.68222	0.00380865	Chromosome:1471412-1474137	nitrate ABC transporter substrate-binding protein	WP_013035588.1	cl21456	Periplasmic_Binding_Protein_Type_2 superfamily		cl21456	Periplasmic_Binding_Protein_Type_2 superfamily	Type 2 periplasmic binding fold superfamily; This evolutionary model and hierarchy represent the ligand-binding domains found in solute binding proteins that serve as initial receptors in the transport, signal transduction and channel gating. The PBP2 proteins share the same architecture as periplasmic binding proteins type 1 (PBP1), but have a different topology. They are typically comprised of …	COG0715	P	ABC-type nitrate/sulfonate/bicarbonate transport system, periplasmic component	K02051	ABC.SN.S	NitT/TauT family transport system substrate-binding protein
	HVO_1592	grpE	-1.5605	0.0103682	1.07695	0.721849	1.68059	0.00123099	Chromosome:1463961-1464657	nucleotide exchange factor GrpE	WP_004041484.1	cl03075	GrpE superfamily		pfam01025	GrpE	GrpE; GrpE.	COG0576	O	Molecular chaperone GrpE (heat shock protein)	K03687	GRPE	molecular chaperone GrpE
	HVO_1627	HVO_1627	-1.66688	0.591063	1.00645	0.962508	1.67763	0.587517	Chromosome:1494391-1494514	hypothetical protein
	HVO_1467	HVO_1467	-1.46917	1	1.34526	1	1.67481	1	Chromosome:1337855-1338846	hypothetical protein	WP_004043468.1	cl34972	COG5283 superfamily		cl34972	COG5283 superfamily	Phage-related tail protein [Mobilome: prophages, transposons]; Phage-related tail protein [Function unknown].
	HVO_0607	HVO_0607	-1.2996	0.184353	1.28863	0.168185	1.6747	0.00380865	Chromosome:537736-538747	tripartite tricarboxylate transporter substrate binding protein	WP_004044327.1	cl21456	Periplasmic_Binding_Protein_Type_2 superfamily		cd07012	PBP2_Bug_TTT	Bug (Bordetella uptake gene) protein family of periplasmic solute-binding receptors; contains the type 2 periplasmic binding fold; The Bug (Bordetella uptake gene) protein family is a large family of periplasmic solute-binding (PBP) proteins present in a number of bacterial species, but mainly in proteobacteria. In eubacteria, at least three families of periplasmic binding-protein dependent trans…	COG3181	C	Tripartite-type tricarboxylate transporter, receptor component TctC
	HVO_B0160	HVO_B0160	-1.69702	1	-1.0859	1	1.67365	1	pHV3:186335-193232	hypothetical protein	WP_004041375.1
	HVO_0627	dppDF2	-1.03627	0.878591	1.61371	0.000464565	1.67225	0.000464565	Chromosome:558051-560748	ABC transporter ATP-binding protein	WP_013035311.1	cl34122	GsiA superfamily		COG1123	GsiA	ABC-type glutathione transport system ATPase component, contains duplicated ATPase domain [Posttranslational modification, protein turnover, chaperones]; ATPase components of various ABC-type transport systems, contain duplicated ATPase [General function prediction only].	COG0444	EP	ABC-type dipeptide/oligopeptide/nickel transport system, ATPase component	K02032	ddpF	peptide/nickel transport system ATP-binding protein
	HVO_1488	gnaD	-1.90926	0.000464565	-1.14249	0.31519	1.67115	0.000464565	Chromosome:1357999-1359238	mandelate racemase/muconate lactonizing enzyme family protein	WP_004043447.1	cl25395	enolase_like superfamily		cd03316	MR_like	Mandelate racemase (MR)-like subfamily of the enolase superfamily. Enzymes of this subgroup share three conserved carboxylate ligands for the essential divalent metal ion (usually Mg2+), two aspartates and a glutamate, and conserved catalytic residues, a Lys-X-Lys motif and a conserved histidine-aspartate dyad. Members of the MR subgroup are mandelate racemase, D-glucarate/L-idarate dehydratase (…	COG4948	MR	L-alanine-DL-glutamate epimerase or related enzyme of enolase superfamily	K05308	gnaD	gluconate/galactonate dehydratase [EC:4.2.1.140]
	HVO_0235	HVO_0235	-2.15177	0.0183171	-1.28771	0.408283	1.67101	0.135474	Chromosome:211807-212152	hypothetical protein	WP_004065483.1	cl02254	COG5431 superfamily		cl02254	COG5431 superfamily	Predicted nucleic acid-binding protein, contains Zn-finger domain [General function prediction only]; Uncharacterized metal-binding protein [Function unknown].	COG5431	R	Predicted nucleic acid-binding protein, contains Zn-finger domain
	HVO_A0184	HVO_A0184	-1.42039	0.779599	1.17568	0.876987	1.66993	0.641157	pHV4:186723-187083	hypothetical protein
	HVO_1048	purL	-1.52711	0.0103682	1.09322	0.660604	1.66947	0.00123099	Chromosome:954614-956723	phosphoribosylformylglycinamidine synthase subunit PurL	WP_004043893.1	cl35144	PRK01213 superfamily		PRK01213	PRK01213	phosphoribosylformylglycinamidine synthase II; Provisional	COG0046	F	Phosphoribosylformylglycinamidine (FGAM) synthase, synthetase domain	K23269	purL	phosphoribosylformylglycinamidine synthase subunit PurL [EC:6.3.5.3]
	HVO_1063	mrpG	-1.81068	0.2464	-1.0851	0.88491	1.66868	0.316251	Chromosome:971508-977696	monovalent cation/H(+) antiporter subunit G	WP_004043878.1	cl00583	PhaG_MnhG_YufB superfamily		PRK12674	PRK12674	putative monovalent cation/H+ antiporter subunit G; Reviewed	COG1320	P	Multisubunit Na+/H+ antiporter, MnhG subunit	K05571	mnhG, mrpG	multicomponent Na+:H+ antiporter subunit G
	HVO_0331	fadM1	-2.2403	0.0290204	-1.34267	0.364724	1.66855	0.1852	Chromosome:300175-301015	proline dehydrogenase	WP_004044592.1	cl33919	PutA superfamily		cl33919	PutA superfamily	Proline dehydrogenase [Amino acid transport and metabolism]; Proline dehydrogenase [Amino acid transport and metabolism].	COG0506	E	Proline dehydrogenase	K00318	PRODH, fadM, putB	proline dehydrogenase [EC:1.5.5.2]
	HVO_0848	nthA	-1.43356	0.0300699	1.16307	0.405786	1.66732	0.00123099	Chromosome:761928-762612	endonuclease III	WP_004044089.1	cl23768	ENDO3c superfamily		COG0177	Nth	Endonuclease III [Replication, recombination and repair]; Predicted EndoIII-related endonuclease [DNA replication, recombination, and repair].	COG0177	L	Endonuclease III	K10773	NTH	endonuclease III [EC:4.2.99.18]
	HVO_B0199	HVO_B0199	-1.08579	0.943468	1.53464	0.59072	1.6663	0.554282	pHV3:230168-230630	nucleoside deaminase	WP_004041335.1	cl00269	cytidine_deaminase-like superfamily		cd01285	nucleoside_deaminase	Nucleoside deaminases include adenosine, guanine and cytosine deaminases. These enzymes are Zn dependent and catalyze the deamination of nucleosides. The zinc ion in the active site plays a central role in the proposed catalytic mechanism, activating a water molecule to form a hydroxide ion that performs a nucleophilic attack on the substrate. The functional enzyme is a homodimer. Cytosine deamin…	COG0590	J	tRNA(Arg) A34 adenosine deaminase TadA
	HVO_2612	suk	-1.50525	1	1.29399	1	1.66324	1	Chromosome:2460404-2461322	carbohydrate kinase family protein	WP_004042705.1	cl00192	ribokinase_pfkB_like superfamily		cd01942	ribokinase_group_A	Ribokinase-like subgroup A. Found in bacteria and archaea, this subgroup is part of the ribokinase/pfkB superfamily. Its oligomerization state is unknown at this time.	COG0524	G	Sugar or nucleoside kinase, ribokinase family	K00852	rbsK, RBKS	ribokinase [EC:2.7.1.15]
	HVO_2125	dppB4	1.69383	0.000464565	2.81669	0.000464565	1.66292	0.000464565	Chromosome:1989278-1990238	ABC transporter permease	WP_004042009.1	cl33970	DppB superfamily		COG0601	DppB	ABC-type dipeptide/oligopeptide/nickel transport system, permease component [Amino acid transport and metabolism, Inorganic ion transport and metabolism]; ABC-type dipeptide/oligopeptide/nickel transport systems, permease components [Amino acid transport and metabolism / Inorganic ion transport and metabolism].	COG0601	EP	ABC-type dipeptide/oligopeptide/nickel transport system, permease component	K02033	ABC.PE.P	peptide/nickel transport system permease protein
	HVO_0931	HVO_0931	-1.43396	1	1.41508	1	1.66209	1	Chromosome:843072-843501	universal stress protein	WP_004044014.1	cl00292	AANH_like superfamily		cd00293	USP_Like	Usp: Universal stress protein family. The universal stress protein Usp is a small cytoplasmic bacterial protein whose expression is enhanced when the cell is exposed to stress agents. Usp enhances the rate of cell survival during prolonged exposure to such conditions, and may provide a general "stress endurance" activity. The crystal structure of Haemophilus influenzae Usp reveals an alpha/beta f…	COG0589	T	Nucleotide-binding universal stress protein, UspA family
	HVO_0501	HVO_0501	-1.74594	0.00497748	-1.29631	0.835582	1.66209	0.0157132	Chromosome:442084-442483	antibiotic resistance protein VanZ	WP_004044422.1	cl01971	VanZ superfamily		cl01971	VanZ superfamily	VanZ like family; This family contains several examples of the VanZ protein, but also contains examples of phosphotransbutyrylases.	COG5652	S	VanZ like family protein (function unknown)
[truncated: 3,186 more rows]

## Sheet: DEGs P
			NaCl vs Control		NaClO4 vs Control		NaClO4 vs NaCl
[truncated: 791 more rows]

## Sheet: DEGs S
			NaCl vs Control		NaClO4 vs Control		NaClO4 vs NaCl
[truncated: 744 more rows]

[truncated: 1 more sheets: DEGs PS]
